# Supplementary material for: A crowdsourcing approach to track the expansion of the brown marmorated stinkbug Halyomorpha halys (Stål, 1855) in France
Source: Biodivers Data J. 2021 May 19;9:e66335. doi: 10.3897/BDJ.9.e66335 (PMC8154884; doi:10.3897/BDJ.9.e66335)
Supplement: Supplementary material 1 — A crowdsourcing approach to track the expansion of the brown marmorated stinkbug Halyomorpha halys (Stål, 1855) in France [file bdj-09-e66335-s001.csv]

id	latitude	longitude	scientific_name	additional_species	date	verbatim_environment	environment	identification_support	issues	initial_duplicated_form	source	media	note
143132	43.605	1.297	NA	NA	2014-12-18	NA	garden	NA	no picture	NA	citizen	Agiir	NA
143212	46.524	6.618	Halyomorpha halys	NA	2015-02-11	NA	habitation	picture	no issues	NA	citizen	Agiir	NA
143474	46.593	4.301	Pentatomidae	NA	2015-06-09	NA	habitation	picture	stage of development preventing identification	NA	citizen	Agiir	NA
143520	44.901	5.021	NA	NA	2015-07-11	NA	habitation	NA	no picture	NA	citizen	Agiir	NA
143565	43.079	5.872	Rhaphigaster nebulosa	NA	2015-07-26	NA	garden	picture	no issues	NA	citizen	Agiir	NA
143590	43.601	6.609	NA	NA	2015-08-04	NA	habitation	NA	no picture	NA	citizen	Agiir	NA
143591	43.597	6.609	NA	NA	2015-08-04	NA	habitation	NA	no picture	NA	citizen	Agiir	NA
143603	48.757	7.711	Halyomorpha halys	NA	2015-08-13	NA	crop	picture	no issues	NA	citizen	Agiir	NA
143613	48.581	7.767	Halyomorpha halys	NA	2012-08-15	NA	habitation	specimen	no picture	NA	citizen	Agiir	NA
143614	48.604	7.747	Halyomorpha halys	NA	2012-09-08	NA	habitation	specimen	no picture	NA	citizen	Agiir	NA
143616	48.841	2.359	Halyomorpha halys	NA	2015-02-10	NA	habitation	specimen	no picture	NA	citizen	Agiir	NA
143617	43.664	7.137	Halyomorpha halys	NA	2015-06-09	NA	habitation	specimen	no picture	NA	citizen	Agiir	NA
143680	43.679	-1.076	Halyomorpha halys	NA	2015-09-16	NA	crop	picture	no issues	NA	citizen	Agiir	NA
143693	43.749	-0.564	NA	NA	2015-09-02	NA	garden	NA	no picture	NA	citizen	Agiir	NA
143694	43.749	-0.563	Halyomorpha halys	NA	2015-09-02	NA	garden	picture	no issues	NA	citizen	Agiir	NA
143696	48.843	2.36	Halyomorpha halys	NA	2014-09-09	NA	garden	picture	no issues	NA	citizen	Agiir	NA
143720	48.617	6.17	Rhaphigaster nebulosa	NA	2015-10-02	NA	habitation	picture	no issues	NA	citizen	Agiir	NA
143724	47.397	8.462	Pentatomidae	NA	2015-10-04	NA	habitation	picture	poor picture definition	NA	citizen	Agiir	NA
143725	48.778	2.685	Pentatomidae	NA	2015-10-02	NA	garden	picture	poor picture definition	NA	citizen	Agiir	NA
143739	49.344	6.121	Pentatomidae	NA	2015-10-13	NA	habitation	picture	poor picture definition	NA	citizen	Agiir	NA
143741	48.88	2.276	Erthesina fullo	NA	2015-10-14	NA	habitation	picture	no issues	NA	citizen	Agiir	NA
143748	48.521	2.265	Halyomorpha halys	NA	2013-10-10	NA	garden	specimen	no picture	NA	citizen	Agiir	NA
143749	43.273	6.517	Halyomorpha halys	NA	2015-07-27	NA	habitation	specimen	no picture	NA	citizen	Agiir	NA
143751	43.731	7.423	Halyomorpha halys	NA	2015-08-05	NA	habitation	specimen	no picture	NA	citizen	Agiir	NA
143752	43.273	6.516	Halyomorpha halys	NA	2015-08-19	NA	garden	specimen	no picture	NA	citizen	Agiir	NA
143753	43.273	6.517	Halyomorpha halys	NA	2015-08-20	NA	garden	specimen	no picture	NA	citizen	Agiir	NA
143754	43.6	7.089	Halyomorpha halys	NA	2015-08-06	NA	habitation	specimen	no picture	NA	citizen	Agiir	NA
143755	43.6	7.089	Halyomorpha halys	NA	2015-09-01	NA	habitation	specimen	no picture	NA	citizen	Agiir	NA
143756	47.701	-2.81	Pentatomidae	NA	2015-10-19	NA	garden	picture	poor picture definition	NA	citizen	Agiir	NA
143759	48.585	7.665	Pentatomidae	NA	2015-10-20	NA	habitation	picture	poor picture definition	NA	citizen	Agiir	NA
143764	46.355	0.462	Rhaphigaster nebulosa	NA	2015-10-22	NA	garden	picture	no issues	NA	citizen	Agiir	NA
143770	50.076	4.724	Pentatomidae	NA	2015-11-01	NA	habitation	picture	poor picture definition	NA	citizen	Agiir	NA
143876	49.2	6.151	Rhaphigaster nebulosa	NA	2016-02-04	NA	habitation	picture	no issues	NA	citizen	Agiir	NA
143900	43.608	7.118	Halyomorpha halys	NA	2016-02-20	NA	garden	picture	no issues	NA	citizen	Agiir	NA
143932	44.147	21.412	Pentatomidae	NA	2016-03-11	NA	habitation	picture	poor picture definition	NA	citizen	Agiir	NA
144008	43.599	1.233	Rhaphigaster nebulosa	NA	2016-03-27	NA	garden	picture	no issues	NA	citizen	Agiir	NA
144014	49.027	7.045	Rhaphigaster nebulosa	NA	2016-04-03	NA	habitation	picture	no issues	NA	citizen	Agiir	NA
144037	48.979	2.195	Rhaphigaster nebulosa	NA	2016-04-13	NA	habitation	picture	no issues	NA	citizen	Agiir	NA
144043	43.516	2.803	Pentatomidae	NA	2016-04-11	NA	garden	picture	poor picture definition	NA	citizen	Agiir	NA
144046	48.919	1.982	NA	NA	2016-04-16	NA	habitation	NA	no picture	NA	citizen	Agiir	NA
144055	43.668	7.145	NA	NA	2016-04-24	NA	habitation	NA	no picture	NA	citizen	Agiir	NA
144101	50.613	3.193	Rhaphigaster nebulosa	NA	2016-05-23	NA	habitation	picture	no issues	NA	citizen	Agiir	NA
144142	45.567	5.497	Pentatomidae	NA	2016-06-11	NA	garden	picture	stage of development preventing identification	NA	citizen	Agiir	NA
144231	48.92	1.983	Pentatomidae	NA	2016-07-09	NA	garden	picture	stage of development preventing identification	NA	citizen	Agiir	NA
144232	48.917	1.983	NA	NA	2016-05-08	NA	habitation	NA	no picture	NA	citizen	Agiir	NA
144271	48.926	2.364	Pentatomidae	NA	2016-08-15	NA	habitation	picture	poor picture definition	NA	citizen	Agiir	NA
144443	43.587	1.461	Halyomorpha halys	NA	2016-09-09	NA	garden	picture	no issues	NA	citizen	Agiir	NA
144444	42.838	3.042	Mantidae	NA	2016-09-10	NA	habitation	picture	poor picture definition	NA	citizen	Agiir	NA
144531	47.712	7.321	NA	NA	2016-06-23	NA	crop	NA	no picture	NA	citizen	Agiir	NA
144532	47.682	7.254	Halyomorpha halys	NA	2016-06-23	NA	crop	picture	no issues	NA	citizen	Agiir	NA
144533	47.734	7.307	Halyomorpha halys	NA	2016-09-11	NA	habitation	picture	no issues	NA	citizen	Agiir	NA
144534	43.68	7.126	Halyomorpha halys	NA	2016-09-22	NA	garden	picture	no issues	NA	citizen	Agiir	NA
144550	47.733	7.307	Halyomorpha halys	NA	2016-09-26	NA	habitation	picture	no issues	NA	citizen	Agiir	NA
144561	48.875	2.394	Coreidae	NA	2016-09-28	NA	habitation	picture	no issues	NA	citizen	Agiir	NA
144562	43.626	7.128	NA	NA	2016-09-28	NA	habitation	NA	no picture	NA	citizen	Agiir	NA
144569	47.592	7.56	Halyomorpha halys	NA	2016-10-01	NA	habitation	picture	no issues	NA	citizen	Agiir	NA
144580	43.738	7.418	NA	NA	2016-10-08	NA	habitation	NA	no picture	NA	citizen	Agiir	NA
144589	47.565	-1.056	Pentatomidae	NA	2016-10-10	NA	habitation	picture	poor picture definition	NA	citizen	Agiir	NA
144605	49.03	2.226	Pentatoma rufipes	NA	2016-10-12	NA	garden	picture	no issues	NA	citizen	Agiir	NA
144609	50.207	3.085	Rhaphigaster nebulosa	NA	2016-10-14	NA	habitation	picture	no issues	NA	citizen	Agiir	NA
144610	43.703	7.251	Halyomorpha halys	NA	2016-10-15	NA	habitation	picture	no issues	NA	citizen	Agiir	NA
144611	48.594	7.761	Halyomorpha halys	NA	2016-10-15	NA	habitation	picture	no issues	NA	citizen	Agiir	NA
144612	43.665	7.212	Pentatomidae	NA	2016-10-15	NA	habitation	picture	poor picture definition	NA	citizen	Agiir	NA
144613	43.738	7.418	Pentatomidae	NA	2016-10-16	NA	habitation	picture	poor picture definition	NA	citizen	Agiir	NA
144614	48.312	7.348	Rhaphigaster nebulosa	NA	2016-10-16	NA	habitation	picture	no issues	NA	citizen	Agiir	NA
144616	49.134	6.154	NA	NA	2016-10-16	NA	habitation	NA	no picture	NA	citizen	Agiir	NA
144618	43.482	-1.508	NA	NA	2016-10-16	NA	habitation	NA	no picture	NA	citizen	Agiir	NA
144620	47.652	7.46	Halyomorpha halys	NA	2016-10-17	NA	habitation	picture	no issues	NA	citizen	Agiir	NA
144624	43.636	0.328	Nezara viridula	NA	2016-10-17	NA	habitation	picture	no issues	NA	citizen	Agiir	NA
144628	49.133	6.153	Pentatomidae	NA	2016-10-17	NA	habitation	picture	poor picture definition	NA	citizen	Agiir	NA
144629	45.766	4.773	NA	NA	2016-10-17	NA	habitation	picture	poor picture definition	NA	citizen	Agiir	NA
144630	47.733	7.307	Halyomorpha halys	NA	2016-10-14	NA	habitation	picture	no issues	NA	citizen	Agiir	NA
144632	43.538	0.987	Pentatomidae	NA	2016-10-18	NA	habitation	picture	poor picture definition	NA	citizen	Agiir	NA
144633	43.728	7.264	NA	NA	2016-10-18	NA	habitation	NA	no picture	NA	citizen	Agiir	NA
144635	48.635	2.343	Rhaphigaster nebulosa	Leptoglossus occidentalis	2016-10-19	NA	habitation	picture	no issues	NA	citizen	Agiir	NA
144637	43.542	0.97	Nezara viridula	NA	2016-10-21	NA	garden	picture	no issues	NA	citizen	Agiir	NA
144640	43.541	0.975	Nezara viridula	NA	2016-10-21	NA	habitation	picture	no issues	NA	citizen	Agiir	NA
144641	43.669	1.728	Dolycoris baccarum	NA	2016-10-22	NA	garden	picture	no issues	NA	citizen	Agiir	NA
144642	44.836	-0.224	Pentatomidae	NA	2016-10-24	NA	garden	picture	poor picture definition	NA	citizen	Agiir	NA
144654	47.617	5.017	Pentatomidae	NA	2016-10-30	NA	garden	picture	poor picture definition	NA	citizen	Agiir	NA
144655	43.649	3.697	Leptoglossus occidentalis	NA	2016-10-26	NA	habitation	picture	no issues	NA	citizen	Agiir	NA
144657	44.032	4.381	NA	NA	2016-09-15	NA	garden	NA	no picture	NA	citizen	Agiir	NA
144658	43.941	3.001	Pentatomidae	NA	2016-10-30	NA	habitation	picture	poor picture definition	NA	citizen	Agiir	NA
144659	47.741	7.372	Halyomorpha halys	NA	2016-10-30	NA	habitation	picture	no issues	NA	citizen	Agiir	NA
144662	44.096	1.165	NA	NA	2016-09-01	NA	habitation	NA	no picture	NA	citizen	Agiir	NA
144663	47.74	7.347	Halyomorpha halys	NA	2016-11-01	NA	habitation	picture	no issues	NA	citizen	Agiir	NA
144664	45.93	5.231	Pentatomidae	NA	2016-11-01	NA	habitation	picture	stage of development preventing identification	NA	citizen	Agiir	NA
144673	47.421	1.67	Nezara viridula	NA	2016-11-06	NA	habitation	picture	no issues	NA	citizen	Agiir	NA
144676	48.299	1.25	NA	NA	2016-11-07	NA	habitation	NA	no picture	NA	citizen	Agiir	NA
144677	42.911	7.315	NA	NA	2016-04-11	NA	habitation	NA	uncertain location, no picture	NA	citizen	Agiir	NA
144682	47.466	4.803	NA	NA	2016-10-02	NA	habitation	NA	no picture	NA	citizen	Agiir	NA
144683	43.559	0.761	Nezara viridula	NA	2016-11-12	NA	habitation	picture	no issues	NA	citizen	Agiir	NA
144685	47.427	1.643	Leptoglossus occidentalis	NA	2016-11-12	NA	habitation	picture	no issues	NA	citizen	Agiir	NA
144694	45.779	0.426	Pentatomidae	NA	2016-11-16	NA	habitation	picture	poor picture definition	NA	citizen	Agiir	NA
144695	43.665	7.049	Halyomorpha halys	NA	2016-11-15	NA	habitation	picture	no issues	NA	citizen	Agiir	NA
144696	43.665	7.049	Halyomorpha halys	NA	2016-11-16	NA	habitation	picture	no issues	NA	citizen	Agiir	NA
144699	43.665	7.049	Halyomorpha halys	NA	2016-11-17	NA	habitation	picture	no issues	NA	citizen	Agiir	NA
144705	43.621	1.436	NA	NA	2016-11-20	NA	habitation	NA	no picture	NA	citizen	Agiir	NA
144706	45.769	6.346	Leptoglossus occidentalis	NA	2016-11-20	NA	habitation	picture	no issues	NA	citizen	Agiir	NA
144717	48.9	1.68	NA	NA	2016-10-27	NA	habitation	NA	no picture	NA	citizen	Agiir	NA
144721	41.987	8.734	Rhaphigaster nebulosa	NA	2016-12-04	NA	habitation	picture	no issues	NA	citizen	Agiir	NA
144732	50.825	4.411	Pentatomidae	NA	2017-01-01	NA	habitation	picture	poor picture definition	NA	citizen	Agiir	NA
144735	48.237	-4.506	Pentatomidae	NA	2017-01-21	NA	habitation	picture	poor picture definition	NA	citizen	Agiir	NA
144736	43.579	7.119	NA	NA	2017-01-23	NA	habitation	picture	poor picture definition	NA	citizen	Agiir	NA
144743	48.488	7.717	Rhaphigaster nebulosa	NA	2017-02-12	NA	habitation	picture	no issues	NA	citizen	Agiir	NA
144751	48.692	6.194	Rhaphigaster nebulosa	NA	2017-02-26	NA	habitation	picture	no issues	NA	citizen	Agiir	NA
144753	47.741	7.373	NA	NA	2017-03-03	NA	habitation	NA	no picture	NA	citizen	Agiir	NA
144762	48.579	7.757	Halyomorpha halys	NA	2017-03-11	NA	habitation	picture	no issues	NA	citizen	Agiir	NA
144771	43.599	1.435	Halyomorpha halys	NA	2017-03-19	NA	habitation	picture	no issues	NA	citizen	Agiir	NA
144778	47.082	0.721	NA	NA	2017-03-27	NA	habitation	NA	no picture	NA	citizen	Agiir	NA
144789	47.583	3.709	Rhaphigaster nebulosa	NA	2017-03-30	NA	habitation	picture	no issues	NA	citizen	Agiir	NA
144913	50.568	3.001	Dolycoris baccarum	NA	2017-06-24	NA	garden	picture	no issues	NA	citizen	Agiir	NA
144935	46.196	6.157	Halyomorpha halys	NA	2017-07-07	NA	garden	picture	no issues	NA	citizen	Agiir	NA
146448	48.523	7.722	Halyomorpha halys	NA	2017-07-13	NA	habitation	picture	no issues	NA	citizen	Agiir	NA
146778	43.607	2.249	NA	NA	2017-07-26	NA	garden	NA	no picture	NA	citizen	Agiir	NA
146779	43.607	2.249	NA	NA	2017-07-26	NA	garden	NA	no picture	NA	citizen	Agiir	NA
146797	48.607	7.731	Halyomorpha halys	NA	2017-07-26	NA	garden	picture	no issues	NA	citizen	Agiir	NA
147157	47.597	7.553	Pentatomidae	NA	2017-08-03	NA	garden	picture	poor picture definition	NA	citizen	Agiir	NA
147167	48.638	4.711	Graphosoma italicum	NA	2017-08-03	NA	garden	picture	no issues	NA	citizen	Agiir	NA
147175	46.388	6.221	Pentatomidae	NA	2017-08-03	NA	habitation	picture	stage of development preventing identification	NA	citizen	Agiir	NA
147290	47.75	7.371	NA	NA	2017-08-04	NA	garden	NA	no picture	NA	citizen	Agiir	NA
147355	43.624	1.438	Halyomorpha halys	NA	2017-08-05	NA	habitation	picture	no issues	NA	citizen	Agiir	NA
147381	43.411	5.529	NA	NA	2017-08-05	NA	crop	NA	no picture	NA	citizen	Agiir	NA
147497	43.604	-0.899	Halyomorpha halys	NA	2017-07-26	NA	habitation	picture	no issues	NA	citizen	Agiir	NA
147498	43.662	-0.964	Halyomorpha halys	NA	2017-08-07	NA	crop	picture	no issues	NA	citizen	Agiir	NA
147499	43.526	-0.916	Halyomorpha halys	NA	2016-06-06	NA	crop	specimen	no picture	NA	citizen	Agiir	NA
147603	47.739	7.347	Halyomorpha halys	NA	2017-08-13	NA	garden	picture	no issues	NA	citizen	Agiir	NA
147648	48.62	7.732	Halyomorpha halys	NA	2017-08-15	NA	habitation	picture	no issues	NA	citizen	Agiir	NA
147747	43.717	7.279	Halyomorpha halys	NA	2017-08-18	NA	crop	picture	screenshot	NA	citizen	Agiir	NA
147776	48.586	7.781	Pentatomidae	NA	2017-08-19	NA	garden	picture	stage of development preventing identification	NA	citizen	Agiir	NA
147778	48.586	7.78	Halyomorpha halys	NA	2017-08-19	NA	garden	picture	no issues	NA	citizen	Agiir	NA
147802	48.861	2.645	NA	NA	2017-08-20	NA	garden	NA	no picture	NA	citizen	Agiir	NA
147844	43.538	6.944	Halyomorpha halys	NA	2017-08-22	NA	garden	picture	no issues	NA	citizen	Agiir	NA
147857	49.758	2.483	Pentatomidae	NA	2017-08-22	NA	crop	picture	poor picture definition	NA	citizen	Agiir	NA
147861	48.853	2.317	Halyomorpha halys	NA	2017-08-22	NA	garden	picture	no issues	NA	citizen	Agiir	NA
147906	48.85	2.34	NA	NA	2017-06-13	NA	habitation	NA	no picture	NA	citizen	Agiir	NA
147907	42.557	-8.708	NA	NA	2017-08-15	NA	habitation	NA	no picture	NA	citizen	Agiir	NA
147958	44.001	5.044	Halyomorpha halys	NA	2017-08-27	NA	garden	picture	no issues	NA	citizen	Agiir	NA
147960	43.722	7.26	Halyomorpha halys	NA	2017-08-27	NA	garden	picture	no issues	NA	citizen	Agiir	NA
147962	48.578	7.753	Pentatomidae	NA	2017-08-27	NA	garden	picture	stage of development preventing identification	NA	citizen	Agiir	NA
148006	43.711	7.334	NA	NA	2017-08-28	NA	habitation	NA	no picture	NA	citizen	Agiir	NA
148007	43.704	7.332	NA	NA	2017-08-28	NA	habitation	NA	no picture	NA	citizen	Agiir	NA
148008	43.707	7.329	NA	NA	2017-08-28	NA	habitation	NA	no picture	NA	citizen	Agiir	NA
148011	48.599	7.745	NA	NA	2017-08-28	NA	habitation	NA	no picture	NA	citizen	Agiir	NA
148038	48.856	2.302	Halyomorpha halys	NA	2017-08-23	NA	habitation	picture	no issues	NA	citizen	Agiir	NA
148367	43.708	-1.038	Halyomorpha halys	NA	2017-09-09	NA	habitation	picture	no issues	NA	citizen	Agiir	NA
148747	43.65	1.37	Halyomorpha halys	NA	2017-09-22	NA	habitation	picture	no issues	NA	citizen	Agiir	NA
148767	46.196	6.224	Halyomorpha halys	NA	2017-09-23	NA	garden	picture	no issues	NA	citizen	Agiir	NA
148777	48.832	2.336	Halyomorpha halys	NA	2017-09-24	NA	habitation	picture	no issues	NA	citizen	Agiir	NA
148780	48.08	7.362	Pentatomidae	NA	2017-09-24	NA	garden	picture	poor picture definition	NA	citizen	Agiir	NA
148783	47.642	6.857	Pentatomidae	NA	2017-09-24	NA	habitation	picture	poor picture definition	NA	citizen	Agiir	NA
148784	48.94	2.532	Halyomorpha halys	NA	2017-09-24	NA	habitation	picture	no issues	NA	citizen	Agiir	NA
149039	43.262	6.551	Halyomorpha halys	NA	2017-09-28	NA	habitation	picture	no issues	NA	citizen	Agiir	NA
149052	43.956	4.765	Halyomorpha halys	NA	2017-09-28	NA	habitation	picture	no issues	NA	citizen	Agiir	NA
149085	48.842	2.343	Halyomorpha halys	NA	2017-09-29	NA	habitation	picture	no issues	NA	citizen	Agiir	NA
149174	45.313	5.571	NA	NA	2017-10-01	NA	garden	NA	no picture	NA	citizen	Agiir	NA
149380	48.865	2.393	Halyomorpha halys	NA	2017-10-02	NA	habitation	picture	no issues	NA	citizen	Agiir	NA
149658	45.938	-0.976	Leptoglossus occidentalis	NA	2017-10-03	NA	garden	picture	no issues	NA	citizen	Agiir	NA
149737	43.651	6.929	Halyomorpha halys	NA	2017-10-04	NA	habitation	picture	no issues	NA	citizen	Agiir	NA
150223	46.139	5.959	Pentatomidae	NA	2017-10-09	NA	garden	picture	poor picture definition	NA	citizen	Agiir	NA
150318	50.378	2.349	Rhaphigaster nebulosa	NA	2017-10-09	NA	habitation	picture	no issues	NA	citizen	Agiir	NA
150563	48.836	2.35	Halyomorpha halys	NA	2017-10-11	NA	habitation	picture	no issues	NA	citizen	Agiir	NA
150567	48.834	2.313	Halyomorpha halys	NA	2017-10-11	NA	habitation	picture	no issues	NA	citizen	Agiir	NA
150634	48.836	2.35	Halyomorpha halys	NA	2017-10-12	NA	habitation	picture	no issues	NA	citizen	Agiir	NA
150862	45.751	4.829	Halyomorpha halys	NA	2017-10-13	NA	habitation	picture	no issues	NA	citizen	Agiir	NA
150864	50.563	3.003	Aphididae	NA	2017-10-13	NA	habitation	picture	no issues	NA	citizen	Agiir	NA
150865	47.801	0.998	Rhaphigaster nebulosa	NA	2017-10-13	NA	habitation	picture	no issues	NA	citizen	Agiir	NA
150939	43.612	-1.129	Halyomorpha halys	NA	2017-09-21	NA	habitation	specimen	no picture	NA	citizen	Agiir	NA
150940	43.597	-0.741	Halyomorpha halys	NA	2017-09-26	NA	crop	specimen	no picture	NA	citizen	Agiir	NA
150996	48.847	2.306	Halyomorpha halys	NA	2017-10-14	NA	garden	picture	no issues	NA	citizen	Agiir	NA
151011	48.875	2.302	Halyomorpha halys	NA	2017-10-15	NA	habitation	picture	no issues	NA	citizen	Agiir	NA
151085	48.79	7.419	Leptoglossus occidentalis	NA	2017-10-18	NA	habitation	picture	no issues	NA	citizen	Agiir	NA
151086	48.79	7.42	Leptoglossus occidentalis	NA	2017-10-18	NA	habitation	picture	no issues	NA	citizen	Agiir	NA
151094	50.364	3.076	Rhaphigaster nebulosa	NA	2017-10-19	NA	habitation	picture	no issues	NA	citizen	Agiir	NA
151112	49.012	2.415	Pentatomidae	NA	2017-10-04	NA	habitation	picture	poor picture definition	NA	citizen	Agiir	NA
151147	43.249	6.574	Halyomorpha halys	NA	2017-10-22	NA	habitation	picture	no issues	NA	citizen	Agiir	NA
151152	47.398	5.1	Rhaphigaster nebulosa	NA	2017-10-22	NA	habitation	picture	no issues	NA	citizen	Agiir	NA
151186	46.593	-1.438	NA	NA	2017-10-24	NA	habitation	NA	no picture	NA	citizen	Agiir	NA
151229	48.878	2.366	Halyomorpha halys	NA	2017-10-25	NA	habitation	picture	no issues	NA	citizen	Agiir	NA
151268	48.874	2.293	Pentatomidae	NA	2017-10-28	NA	habitation	picture	poor picture definition	NA	citizen	Agiir	NA
151282	48.474	7.639	Halyomorpha halys	NA	2017-10-29	NA	garden	picture	no issues	NA	citizen	Agiir	NA
151320	48.852	2.382	Halyomorpha halys	NA	2017-10-31	NA	habitation	picture	no issues	NA	citizen	Agiir	NA
151489	48.588	7.742	Pentatomidae	NA	2017-11-12	NA	habitation	picture	poor picture definition	NA	citizen	Agiir	NA
151557	48.589	2.247	Pentatomidae	NA	2017-11-25	NA	habitation	picture	poor picture definition	NA	citizen	Agiir	NA
151558	49.163	2.846	Pentatomidae	NA	2017-11-25	NA	habitation	picture	duplicated form	151557	citizen	Agiir	NA
151582	50.737	2.301	Rhaphigaster nebulosa	NA	2017-11-30	NA	habitation	picture	no issues	NA	citizen	Agiir	NA
151595	43.936	4.826	Halyomorpha halys	NA	2017-12-09	NA	habitation	picture	no issues	NA	citizen	Agiir	NA
151621	47.324	5.028	Pentatomidae	NA	2017-12-28	NA	habitation	picture	poor picture definition	NA	citizen	Agiir	NA
151636	47.583	7.56	Halyomorpha halys	NA	2018-01-04	NA	habitation	picture	no issues	NA	citizen	Agiir	NA
151652	48.854	2.323	Pentatomidae	NA	2018-01-09	NA	habitation	picture	poor picture definition	NA	citizen	Agiir	NA
151658	50.641	3.156	Pentatomidae	NA	2018-01-12	NA	habitation	picture	poor picture definition	NA	citizen	Agiir	NA
151686	50.602	3.021	Pentatomidae	NA	2018-01-19	NA	habitation	picture	poor picture definition	NA	citizen	Agiir	NA
151697	48.847	2.397	Halyomorpha halys	NA	2018-01-22	NA	habitation	picture	no issues	NA	citizen	Agiir	NA
151717	48.842	2.299	NA	NA	2018-01-28	NA	habitation	NA	no picture	NA	citizen	Agiir	NA
151721	48.18	1.39	Rhaphigaster nebulosa	NA	2018-01-30	NA	habitation	picture	no issues	NA	citizen	Agiir	NA
151725	45.779	3.114	Halyomorpha halys	NA	2018-01-29	NA	habitation	picture	no issues	NA	citizen	Agiir	NA
151748	45.31	3.428	Rhaphigaster nebulosa	NA	2018-02-07	NA	habitation	picture	no issues	NA	citizen	Agiir	NA
151771	48.63	7.741	Pentatomidae	NA	2018-02-13	NA	habitation	picture	poor picture definition	NA	citizen	Agiir	NA
151783	44.679	-0.483	Halyomorpha halys	NA	2018-02-19	NA	habitation	picture	no issues	NA	citizen	Agiir	NA
151814	48.878	2.384	Halyomorpha halys	NA	2018-02-26	NA	habitation	picture	no issues	NA	citizen	Agiir	NA
151820	48.46	2.342	Rhaphigaster nebulosa	NA	2018-03-03	NA	habitation	picture	no issues	NA	citizen	Agiir	NA
151823	46.122	-0.347	Rhaphigaster nebulosa	NA	2018-03-05	NA	habitation	picture	no issues	NA	citizen	Agiir	NA
151825	51.041	2.375	Rhaphigaster nebulosa	NA	2018-03-06	NA	habitation	picture	no issues	NA	citizen	Agiir	NA
151832	48.657	2.899	Rhaphigaster nebulosa	NA	2018-03-08	NA	habitation	picture	no issues	NA	citizen	Agiir	NA
151847	48.744	1.047	Rhaphigaster nebulosa	NA	2018-03-11	NA	habitation	picture	no issues	NA	citizen	Agiir	NA
151848	48.745	1.047	Rhaphigaster nebulosa	NA	2018-03-11	NA	habitation	picture	duplicated form	151847	citizen	Agiir	NA
151870	46.784	1.956	NA	NA	2018-03-13	NA	habitation	NA	no picture	NA	citizen	Agiir	NA
151871	50.519	2.748	Rhaphigaster nebulosa	NA	2018-03-13	NA	habitation	picture	no issues	NA	citizen	Agiir	NA
151872	47.27	-1.363	Rhaphigaster nebulosa	NA	2018-03-13	NA	habitation	picture	no issues	NA	citizen	Agiir	NA
151892	48.612	1.91	Rhaphigaster nebulosa	NA	2018-03-15	NA	habitation	picture	no issues	NA	citizen	Agiir	NA
151914	50.259	3.508	NA	NA	2018-03-17	NA	habitation	NA	no picture	NA	citizen	Agiir	NA
151927	48.558	6.754	Pentatomidae	NA	2018-03-19	NA	habitation	picture	poor picture definition	NA	citizen	Agiir	NA
151995	46.333	4.51	Pentatomidae	NA	2018-03-26	NA	habitation	picture	poor picture definition	NA	citizen	Agiir	NA
152026	46.975	-0.213	Pentatomidae	NA	2018-03-31	NA	habitation	picture	poor picture definition	NA	citizen	Agiir	NA
152046	49.424	2.132	Pentatomidae	NA	2018-04-02	NA	habitation	picture	poor picture definition	NA	citizen	Agiir	NA
152076	48.657	2.899	Rhaphigaster nebulosa	NA	2018-04-04	NA	habitation	picture	no issues	NA	citizen	Agiir	NA
152107	49.369	5.894	Rhaphigaster nebulosa	NA	2018-04-06	NA	habitation	picture	no issues	NA	citizen	Agiir	NA
152128	48.645	1.46	Rhaphigaster nebulosa	NA	2018-04-08	NA	habitation	picture	no issues	NA	citizen	Agiir	NA
152129	48.839	2.405	Halyomorpha halys	NA	2018-04-08	NA	habitation	picture	no issues	NA	citizen	Agiir	NA
152130	48.657	2.899	Pentatomidae	NA	2018-04-08	NA	habitation	picture	poor picture definition	NA	citizen	Agiir	NA
152463	48.57	7.756	Halyomorpha halys	NA	2018-04-20	NA	habitation	picture	no issues	NA	citizen	Agiir	NA
152477	47.395	8.514	Halyomorpha halys	NA	2018-04-20	NA	habitation	picture	no issues	NA	citizen	Agiir	NA
152910	43.71	-0.869	Halyomorpha halys	NA	2018-04-29	NA	garden	picture	no issues	NA	citizen	Agiir	NA
153129	48.63	7.742	NA	NA	2018-05-03	NA	habitation	NA	no picture	NA	citizen	Agiir	NA
153217	47.744	7.32	Halyomorpha halys	NA	2018-05-06	NA	habitation	picture	no issues	NA	citizen	Agiir	NA
153233	48.56	7.618	Halyomorpha halys	NA	2018-05-06	NA	habitation	picture	no issues	NA	citizen	Agiir	NA
153236	48.925	2.188	Arthropoda	NA	2018-05-06	NA	garden	picture	no issues	NA	citizen	Agiir	NA
153335	48.872	2.35	Halyomorpha halys	NA	2018-05-08	NA	garden	picture	no issues	NA	citizen	Agiir	NA
155058	49.01	2.24	NA	NA	2018-05-02	NA	habitation	NA	no picture	NA	citizen	Agiir	NA
155074	48.84	2.347	Nezara viridula	NA	2018-05-24	NA	garden	picture	no issues	NA	citizen	Agiir	NA
155103	44.719	-0.537	Halyomorpha halys	NA	2018-05-24	NA	garden	picture	no issues	NA	citizen	Agiir	NA
155371	48.367	-4.27	Arthropoda	NA	2018-05-27	NA	habitation	picture	no issues	NA	citizen	Agiir	NA
156620	47.291	5.127	Coreus marginatus	NA	2018-06-05	NA	garden	picture	no issues	NA	citizen	Agiir	NA
158201	50.178	2.333	Rhaphigaster nebulosa	NA	2018-06-18	NA	garden	picture	no issues	NA	citizen	Agiir	NA
158988	44.998	-0.449	Eurydema sp.	NA	2018-06-24	NA	garden	picture	no issues	NA	citizen	Agiir	NA
159069	50.604	3.85	Elasmucha sp.	NA	2018-06-25	NA	garden	picture	no issues	NA	citizen	Agiir	NA
159208	43.592	1.423	Halyomorpha halys	NA	2018-06-25	NA	garden	picture	no issues	NA	citizen	Agiir	NA
159672	48.867	6.935	Pentatomidae	NA	2018-06-08	NA	garden	picture	poor picture definition	NA	citizen	Agiir	NA
159719	45.178	5.717	Halyomorpha halys	NA	2018-07-01	NA	garden	picture	no issues	NA	citizen	Agiir	NA
159992	43.628	1.451	Halyomorpha halys	NA	2018-07-06	NA	habitation	picture	no issues	NA	citizen	Agiir	NA
160152	44.867	-0.623	Rutelidae	NA	2018-07-03	NA	crop	picture	screenshot	NA	citizen	Agiir	NA
160472	48.904	2.334	Halyomorpha halys	NA	2018-07-13	NA	garden	picture	no issues	NA	citizen	Agiir	NA
160830	43.592	3.931	Pentatomidae	NA	2018-07-20	NA	habitation	picture	poor picture definition	NA	citizen	Agiir	NA
160853	43.614	-1.145	Halyomorpha halys	NA	2018-07-19	NA	crop	picture	no issues	NA	citizen	Agiir	NA
160959	43.774	-1.207	Pentatomidae	NA	2018-07-22	NA	garden	picture	stage of development preventing identification	NA	citizen	Agiir	NA
161308	48.839	2.28	Halyomorpha halys	NA	2018-07-28	NA	garden	picture	no issues	NA	citizen	Agiir	NA
161309	48.839	2.28	Halyomorpha halys	NA	2018-07-28	NA	garden	picture	no issues	NA	citizen	Agiir	NA
161380	44.639	2.304	Pentatomidae	NA	2018-07-30	NA	habitation	picture	poor picture definition	NA	citizen	Agiir	NA
161415	48.605	7.794	Halyomorpha halys	NA	2018-07-30	NA	habitation	picture	no issues	NA	citizen	Agiir	NA
161482	48.833	2.354	Halyomorpha halys	NA	2018-08-01	NA	garden	picture	no issues	NA	citizen	Agiir	NA
161537	45.734	4.829	Halyomorpha halys	NA	2018-08-02	NA	habitation	picture	no issues	NA	citizen	Agiir	NA
161561	48.838	2.349	NA	NA	2018-08-02	NA	habitation	NA	no picture	NA	citizen	Agiir	NA
161589	45.354	5.604	NA	NA	2018-08-03	NA	garden	NA	no picture	NA	citizen	Agiir	NA
161597	48.836	2.297	Halyomorpha halys	NA	2018-08-04	NA	garden	picture	no issues	NA	citizen	Agiir	NA
161603	45.354	5.604	NA	NA	2018-07-28	NA	habitation	NA	no picture	NA	citizen	Agiir	NA
161625	45.146	5.721	Pentatomidae	NA	2018-08-05	NA	habitation	picture	stage of development preventing identification	NA	citizen	Agiir	NA
161626	45.146	5.721	Pentatomidae	NA	2018-08-05	NA	habitation	picture	duplicated form	161625	citizen	Agiir	NA
161636	48.836	2.345	Halyomorpha halys	NA	2018-08-04	NA	habitation	picture	no issues	NA	citizen	Agiir	NA
161664	47.74	7.358	Halyomorpha halys	NA	2018-08-06	NA	garden	picture	no issues	NA	citizen	Agiir	NA
161683	48.853	2.275	Halyomorpha halys	NA	2018-08-07	NA	habitation	picture	no issues	NA	citizen	Agiir	NA
161692	43.646	1.44	NA	NA	2018-08-07	NA	habitation	NA	no picture	NA	citizen	Agiir	NA
161710	48.911	2.282	Pentatomidae	NA	2018-08-07	NA	habitation	picture	poor picture definition	NA	citizen	Agiir	NA
161715	48.84	2.3	NA	NA	2018-08-08	NA	habitation	NA	no picture	NA	citizen	Agiir	NA
161751	48.603	7.747	NA	NA	2018-08-09	NA	habitation	NA	no picture	NA	citizen	Agiir	NA
161752	48.603	7.747	Halyomorpha halys	NA	2018-08-09	NA	habitation	picture	no issues	NA	citizen	Agiir	NA
161786	48.569	7.757	Halyomorpha halys	NA	2018-08-10	NA	habitation	picture	no issues	NA	citizen	Agiir	NA
161808	45.773	4.845	Halyomorpha halys	NA	2018-08-11	NA	habitation	picture	no issues	NA	citizen	Agiir	NA
161809	45.773	4.845	NA	NA	2018-08-11	NA	garden	NA	no picture	NA	citizen	Agiir	NA
161810	46.205	6.161	Halyomorpha halys	NA	2018-08-11	NA	garden	picture	no issues	NA	citizen	Agiir	NA
161835	48.823	2.303	Halyomorpha halys	NA	2018-08-12	NA	habitation	picture	no issues	NA	citizen	Agiir	NA
161840	48.846	2.397	Halyomorpha halys	NA	2018-08-12	NA	habitation	picture	no issues	NA	citizen	Agiir	NA
161841	48.801	2.397	NA	NA	2018-08-13	NA	habitation	NA	no picture	NA	citizen	Agiir	NA
161921	48.583	7.736	NA	NA	2018-08-15	NA	habitation	NA	no picture	NA	citizen	Agiir	NA
161922	48.648	7.754	NA	NA	2018-08-12	NA	garden	NA	no picture	NA	citizen	Agiir	NA
161923	48.573	7.712	Halyomorpha halys	NA	2018-08-12	NA	garden	picture	no issues	NA	citizen	Agiir	NA
161940	45.761	4.878	NA	NA	2018-08-14	NA	garden	NA	no picture	NA	citizen	Agiir	NA
161946	48.969	2.461	NA	NA	2018-08-15	NA	habitation	NA	no picture	NA	citizen	Agiir	NA
162058	48.578	7.779	Pentatomidae	NA	2018-08-17	NA	habitation	picture	poor picture definition	NA	citizen	Agiir	NA
162069	48.849	2.318	Halyomorpha halys	NA	2018-08-19	NA	habitation	picture	no issues	NA	citizen	Agiir	NA
162085	48.713	2.25	Diptera	NA	2018-08-19	NA	habitation	picture	no issues	NA	citizen	Agiir	NA
162094	48.824	2.269	Halyomorpha halys	NA	2018-08-19	NA	crop	picture	no issues	NA	citizen	Agiir	NA
162095	48.846	2.397	Halyomorpha halys	NA	2018-08-19	NA	habitation	picture	no issues	NA	citizen	Agiir	NA
162114	43.766	7.487	Halyomorpha halys	NA	2018-07-16	NA	habitation	picture	no issues	NA	citizen	Agiir	NA
162127	48.829	2.365	NA	NA	2018-08-19	NA	habitation	NA	no picture	NA	citizen	Agiir	NA
162143	48.569	7.759	Halyomorpha halys	NA	2018-08-20	NA	habitation	picture	no issues	NA	citizen	Agiir	NA
162147	48.881	2.305	Halyomorpha halys	NA	2018-08-20	NA	garden	picture	no issues	NA	citizen	Agiir	NA
162155	48.879	2.341	Halyomorpha halys	NA	2018-08-20	NA	habitation	picture	no issues	NA	citizen	Agiir	NA
162157	48.847	2.398	Pentatomidae	NA	2018-08-20	NA	habitation	picture	stage of development preventing identification	NA	citizen	Agiir	NA
162159	48.849	2.318	Halyomorpha halys	NA	2018-08-21	NA	habitation	picture	no issues	NA	citizen	Agiir	NA
162166	48.87	2.277	Pentatoma rufipes	NA	2018-08-21	NA	habitation	picture	no issues	NA	citizen	Agiir	NA
162205	48.569	7.759	Pentatomidae	NA	2018-08-21	NA	habitation	picture	poor picture definition	NA	citizen	Agiir	NA
162213	48.563	7.757	NA	NA	2018-08-22	NA	habitation	NA	no picture	NA	citizen	Agiir	NA
162214	48.832	2.303	Halyomorpha halys	NA	2018-08-22	NA	habitation	picture	no issues	NA	citizen	Agiir	NA
162239	48.83	2.313	NA	NA	2018-08-22	NA	habitation	NA	no picture	NA	citizen	Agiir	NA
162262	48.903	2.279	NA	NA	2018-08-23	NA	habitation	NA	no picture	NA	citizen	Agiir	NA
162335	45.758	4.848	Halyomorpha halys	NA	2018-08-22	NA	habitation	picture	no issues	NA	citizen	Agiir	NA
162346	47.281	-2.402	Rhaphigaster nebulosa	NA	2018-08-25	NA	habitation	picture	no issues	NA	citizen	Agiir	NA
162349	48.885	2.312	NA	NA	2018-08-25	NA	habitation	NA	no picture	NA	citizen	Agiir	NA
162371	48.832	2.336	Halyomorpha halys	NA	2018-08-26	NA	habitation	picture	no issues	NA	citizen	Agiir	NA
162376	43.606	1.406	Pentatomidae	NA	2018-08-26	NA	habitation	picture	stage of development preventing identification	NA	citizen	Agiir	NA
162377	43.606	1.406	Halyomorpha halys	NA	2018-08-26	NA	habitation	picture	no issues	NA	citizen	Agiir	NA
162380	49.239	4.012	Nezara viridula	NA	2018-08-26	NA	habitation	picture	no issues	NA	citizen	Agiir	NA
162404	48.898	2.327	Halyomorpha halys	NA	2018-08-27	NA	habitation	picture	no issues	NA	citizen	Agiir	NA
162409	44.161	0.611	NA	NA	2018-08-27	NA	garden	NA	no picture	NA	citizen	Agiir	NA
162451	49.74	4.118	NA	NA	2018-08-20	NA	habitation	NA	no picture	NA	citizen	Agiir	NA
162564	48.566	7.78	Halyomorpha halys	NA	2018-09-02	NA	garden	picture	no issues	NA	citizen	Agiir	NA
162569	50.906	1.815	NA	NA	2018-09-02	NA	garden	NA	no picture	NA	citizen	Agiir	NA
162570	50.906	1.815	Pentatomidae	NA	2018-09-02	NA	garden	picture	stage of development preventing identification	NA	citizen	Agiir	NA
162575	45.748	4.838	Halyomorpha halys	NA	2018-09-02	NA	garden	picture	no issues	NA	citizen	Agiir	NA
162609	48.879	2.383	Rhaphigaster nebulosa	NA	2018-09-03	NA	habitation	picture	no issues	NA	citizen	Agiir	NA
162660	48.827	2.371	NA	NA	2018-08-31	NA	garden	NA	no picture	NA	citizen	Agiir	NA
162685	43.562	1.656	Halyomorpha halys	NA	2018-09-06	NA	garden	picture	no issues	NA	citizen	Agiir	NA
162705	48.827	2.372	Halyomorpha halys	NA	2018-09-08	NA	habitation	picture	no issues	NA	citizen	Agiir	NA
162715	48.825	2.271	NA	NA	2018-09-09	NA	habitation	NA	no picture	NA	citizen	Agiir	NA
162717	44.831	-0.577	Halyomorpha halys	NA	2018-09-09	NA	garden	picture	no issues	NA	citizen	Agiir	NA
162718	48.845	2.349	Halyomorpha halys	NA	2018-09-09	NA	garden	picture	no issues	NA	citizen	Agiir	NA
162719	48.845	2.349	NA	NA	2018-09-09	NA	garden	NA	no picture	NA	citizen	Agiir	NA
162720	48.845	2.349	Halyomorpha halys	NA	2018-09-09	NA	garden	picture	no issues	NA	citizen	Agiir	NA
162789	48.833	2.346	Halyomorpha halys	NA	2018-09-11	NA	garden	picture	no issues	NA	citizen	Agiir	NA
162804	45.826	1.249	NA	NA	2018-09-11	NA	habitation	NA	no picture	NA	citizen	Agiir	NA
162806	44.876	-0.636	Rhaphigaster nebulosa	NA	2018-09-12	NA	habitation	picture	no issues	NA	citizen	Agiir	NA
162823	48.828	2.337	Pentatomidae	NA	2018-09-12	NA	habitation	picture	poor picture definition	NA	citizen	Agiir	NA
162875	48.838	2.351	Halyomorpha halys	NA	2018-09-15	NA	habitation	picture	no issues	NA	citizen	Agiir	NA
162882	48.902	2.299	Halyomorpha halys	NA	2018-09-15	NA	habitation	picture	no issues	NA	citizen	Agiir	NA
162890	48.886	2.333	NA	NA	2018-09-16	NA	habitation	NA	no picture	NA	citizen	Agiir	NA
162937	50.077	3.403	NA	NA	2018-09-17	NA	habitation	NA	no picture	NA	citizen	Agiir	NA
162939	48.838	2.351	Halyomorpha halys	NA	2018-09-17	NA	habitation	picture	no issues	NA	citizen	Agiir	NA
162992	48.852	2.262	Halyomorpha halys	NA	2018-09-18	NA	habitation	picture	no issues	NA	citizen	Agiir	NA
162999	48.885	2.315	Halyomorpha halys	NA	2018-09-18	NA	habitation	picture	no issues	NA	citizen	Agiir	NA
163000	48.893	2.314	NA	NA	2018-09-18	NA	habitation	NA	no picture	NA	citizen	Agiir	NA
163011	43.282	5.349	Halyomorpha halys	NA	2018-09-18	NA	habitation	picture	no issues	NA	citizen	Agiir	NA
163012	43.282	5.349	Halyomorpha halys	NA	2018-09-17	NA	habitation	picture	duplicated form	163011	citizen	Agiir	NA
163031	45.774	4.794	Halyomorpha halys	NA	2018-09-19	NA	habitation	picture	no issues	NA	citizen	Agiir	NA
163039	48.56	7.699	Halyomorpha halys	NA	2018-09-19	NA	habitation	picture	no issues	NA	citizen	Agiir	NA
163040	48.56	7.699	Halyomorpha halys	NA	2018-09-19	NA	habitation	picture	no issues	NA	citizen	Agiir	NA
163046	48.914	2.28	Halyomorpha halys	NA	2018-09-19	NA	habitation	picture	no issues	NA	citizen	Agiir	NA
163049	45.057	5.789	Nezara viridula	NA	2018-09-19	NA	habitation	picture	no issues	NA	citizen	Agiir	NA
163052	43.708	7.261	NA	NA	2018-09-20	NA	habitation	NA	no picture	NA	citizen	Agiir	NA
163067	43.514	5.466	NA	NA	2018-09-20	NA	habitation	NA	no picture	NA	citizen	Agiir	NA
163068	49.12	6.285	Rhaphigaster nebulosa	NA	2018-09-20	NA	garden	picture	no issues	NA	citizen	Agiir	NA
163076	48.845	2.338	Halyomorpha halys	NA	2018-09-20	NA	garden	picture	no issues	NA	citizen	Agiir	NA
163079	48.59	7.746	Halyomorpha halys	NA	2018-09-21	NA	habitation	picture	no issues	NA	citizen	Agiir	NA
163100	43.267	5.382	Halyomorpha halys	NA	2018-09-21	NA	habitation	picture	no issues	NA	citizen	Agiir	NA
163125	43.609	1.456	Halyomorpha halys	NA	2018-09-22	NA	garden	picture	no issues	NA	citizen	Agiir	NA
163127	48.886	2.329	Halyomorpha halys	NA	2018-09-22	NA	habitation	picture	no issues	NA	citizen	Agiir	NA
163141	48.833	2.295	Halyomorpha halys	NA	2018-09-23	NA	habitation	picture	no issues	NA	citizen	Agiir	NA
163166	48.84	2.35	NA	NA	2018-09-24	NA	garden	NA	no picture	NA	citizen	Agiir	NA
163182	48.846	2.272	Pentatomidae	NA	2018-09-25	NA	habitation	picture	poor picture definition	NA	citizen	Agiir	NA
163204	43.514	5.466	Halyomorpha halys	NA	2018-09-25	NA	habitation	picture	no issues	NA	citizen	Agiir	NA
163205	48.848	2.399	Halyomorpha halys	NA	2018-09-25	NA	habitation	picture	no issues	NA	citizen	Agiir	NA
163222	49.909	2.294	Rhaphigaster nebulosa	NA	2018-09-26	NA	habitation	picture	no issues	NA	citizen	Agiir	NA
163238	49.442	7.902	NA	NA	2018-09-26	NA	garden	NA	no picture	NA	citizen	Agiir	NA
163243	50.49	2.674	NA	NA	2018-09-26	NA	habitation	NA	no picture	NA	citizen	Agiir	NA
163244	49.708	5.262	Rhaphigaster nebulosa	NA	2018-09-26	NA	habitation	picture	no issues	NA	citizen	Agiir	NA
163268	49.472	4.578	NA	NA	2018-09-27	NA	habitation	NA	no picture	NA	citizen	Agiir	NA
163272	50.298	2.804	Rhaphigaster nebulosa	NA	2018-09-26	NA	habitation	picture	no issues	NA	citizen	Agiir	NA
163273	48.283	6.946	Rhaphigaster nebulosa	NA	2018-09-26	NA	habitation	picture	no issues	NA	citizen	Agiir	NA
163284	43.702	-0.928	Halyomorpha halys	NA	2018-09-27	NA	habitation	picture	no issues	NA	citizen	Agiir	NA
163293	48.721	2.538	NA	NA	2018-09-27	NA	habitation	NA	no picture	NA	citizen	Agiir	NA
163294	48.72	2.533	NA	NA	2018-09-27	NA	habitation	NA	no picture	NA	citizen	Agiir	NA
163295	48.724	2.534	NA	NA	2018-09-27	NA	habitation	NA	no picture	NA	citizen	Agiir	NA
163296	48.54	2.668	Rhaphigaster nebulosa	NA	2018-09-27	NA	habitation	picture	no issues	NA	citizen	Agiir	NA
163298	48.576	6.527	Rhaphigaster nebulosa	NA	2018-09-27	NA	habitation	picture	screenshot	NA	citizen	Agiir	NA
163301	50.716	4.783	Rhaphigaster nebulosa	NA	2018-09-27	NA	habitation	picture	no issues	NA	citizen	Agiir	NA
163302	50.647	2.31	Rhaphigaster nebulosa	NA	2018-09-27	NA	habitation	picture	no issues	NA	citizen	Agiir	NA
163303	48.761	2.67	NA	NA	2018-09-27	NA	habitation	NA	no picture	NA	citizen	Agiir	NA
163309	47.795	3.547	NA	NA	2018-09-26	NA	habitation	NA	no picture	NA	citizen	Agiir	NA
163312	49.474	4.585	Rhaphigaster nebulosa	NA	2018-09-28	NA	habitation	picture	no issues	NA	citizen	Agiir	NA
163313	47.795	3.546	Rhaphigaster nebulosa	NA	2018-09-28	NA	habitation	picture	no issues	NA	citizen	Agiir	NA
163320	48.455	-0.853	Rhaphigaster nebulosa	NA	2018-09-28	NA	habitation	picture	no issues	NA	citizen	Agiir	NA
163324	48.912	2.373	NA	NA	2018-09-24	NA	garden	NA	no picture	NA	citizen	Agiir	NA
163329	50.077	3.403	Rhaphigaster nebulosa	NA	2018-09-28	NA	habitation	picture	no issues	NA	citizen	Agiir	NA
163330	50.885	2.538	NA	NA	2018-09-27	NA	habitation	NA	no picture	NA	citizen	Agiir	NA
163332	45.641	5.852	NA	NA	2018-09-28	NA	habitation	NA	no picture	NA	citizen	Agiir	NA
163333	48.236	4.479	Rhaphigaster nebulosa	NA	2018-09-28	NA	habitation	picture	no issues	NA	citizen	Agiir	NA
163334	48.614	6.858	NA	NA	2018-09-28	NA	habitation	NA	no picture	NA	citizen	Agiir	NA
163335	50.698	2.239	NA	NA	2018-09-28	NA	garden	NA	no picture	NA	citizen	Agiir	NA
163337	50.097	3.628	NA	NA	2018-09-27	NA	habitation	NA	no picture	NA	citizen	Agiir	NA
163339	50.246	3.447	NA	NA	2018-09-27	NA	garden	NA	no picture	NA	citizen	Agiir	NA
163340	50.573	3.216	Pentatomidae	NA	2018-09-28	NA	habitation	picture	poor picture definition	NA	citizen	Agiir	NA
163341	46.126	1.049	Rhaphigaster nebulosa	NA	2018-09-28	NA	habitation	picture	no issues	NA	citizen	Agiir	NA
163342	50.285	4.043	Pentatomidae	NA	2018-09-25	NA	habitation	picture	poor picture definition	NA	citizen	Agiir	NA
163343	50.405	1.574	NA	NA	2018-09-28	NA	garden	NA	no picture	NA	citizen	Agiir	NA
163344	49.924	4.075	NA	NA	2018-09-26	NA	habitation	NA	no picture	NA	citizen	Agiir	NA
163345	50.618	3.05	NA	NA	2018-09-27	NA	habitation	NA	no picture	NA	citizen	Agiir	NA
163346	50.138	2.709	NA	NA	2018-09-27	NA	habitation	NA	no picture	NA	citizen	Agiir	NA
163347	50.433	3.084	NA	NA	2018-09-26	NA	habitation	NA	no picture	NA	citizen	Agiir	NA
163348	50.633	3.032	NA	NA	2018-09-26	NA	crop	NA	no picture	NA	citizen	Agiir	NA
163349	50.472	2.528	NA	NA	2018-04-18	NA	habitation	NA	no picture	NA	citizen	Agiir	NA
163350	45.903	5.188	NA	NA	2018-09-28	NA	habitation	NA	no picture	NA	citizen	Agiir	NA
163351	50.472	2.528	NA	NA	2018-06-30	NA	garden	NA	no picture	NA	citizen	Agiir	NA
163352	50.301	2.792	NA	NA	2018-09-26	NA	habitation	NA	no picture	NA	citizen	Agiir	NA
163353	48.528	2.39	NA	NA	2018-09-27	NA	habitation	NA	no picture	NA	citizen	Agiir	NA
163354	50.395	2.635	NA	NA	2018-09-27	NA	habitation	NA	no picture	NA	citizen	Agiir	NA
163355	50.263	2.767	NA	NA	2018-09-28	NA	habitation	NA	no picture	NA	citizen	Agiir	NA
163356	48.632	7.453	NA	NA	2018-09-28	NA	habitation	NA	no picture	NA	citizen	Agiir	NA
163357	50.559	2.618	NA	NA	2018-09-28	NA	habitation	NA	no picture	NA	citizen	Agiir	NA
163358	48.822	2.308	NA	NA	2018-09-28	NA	habitation	NA	no picture	NA	citizen	Agiir	NA
163359	48.853	2.39	NA	NA	2018-09-27	NA	habitation	NA	no picture	NA	citizen	Agiir	NA
163360	47.726	7.339	Halyomorpha halys	NA	2018-09-28	NA	habitation	picture	no issues	NA	citizen	Agiir	NA
163361	49.689	5.81	Rhaphigaster nebulosa	NA	2018-09-28	NA	habitation	picture	duplicated form	163301	citizen	Agiir	NA
163362	50.521	3.179	NA	NA	2018-09-28	NA	garden	NA	no picture	NA	citizen	Agiir	NA
163363	49.044	0.614	NA	NA	2018-09-28	NA	habitation	NA	no picture	NA	citizen	Agiir	NA
163364	50.181	3.547	NA	NA	2018-09-27	NA	habitation	NA	no picture	NA	citizen	Agiir	NA
163365	50.571	3.267	NA	NA	2018-09-27	NA	habitation	NA	no picture	NA	citizen	Agiir	NA
163366	50.683	2.717	Rhaphigaster nebulosa	NA	2018-09-28	NA	habitation	picture	no issues	NA	citizen	Agiir	NA
163367	50.667	2.284	NA	NA	2018-09-28	NA	habitation	NA	no picture	NA	citizen	Agiir	NA
163368	50.443	2.61	NA	NA	2018-09-25	NA	habitation	NA	no picture	NA	citizen	Agiir	NA
163369	45.719	4.812	NA	NA	2018-09-28	NA	habitation	NA	no picture	NA	citizen	Agiir	NA
163370	43.314	5.409	NA	NA	2018-09-28	NA	garden	NA	no picture	NA	citizen	Agiir	NA
163371	50.287	2.755	Rhaphigaster nebulosa	NA	2018-09-28	NA	habitation	picture	no issues	NA	citizen	Agiir	NA
163373	50.236	3.882	Pentatomidae	NA	2018-09-26	NA	habitation	picture	poor picture definition	NA	citizen	Agiir	NA
163374	50.021	3.665	NA	NA	2018-09-26	NA	habitation	NA	no picture	NA	citizen	Agiir	NA
163375	49.193	4.042	NA	NA	2018-09-29	NA	habitation	NA	no picture	NA	citizen	Agiir	NA
163377	50.291	4.101	Rhaphigaster nebulosa	NA	2018-09-27	NA	habitation	picture	no issues	NA	citizen	Agiir	NA
163378	50.713	3.159	Halyomorpha halys	NA	2018-09-26	NA	garden	picture	no issues	NA	citizen	Agiir	NA
163379	50.453	2.621	Rhaphigaster nebulosa	NA	2018-09-26	NA	habitation	picture	no issues	NA	citizen	Agiir	NA
163380	47.688	7.393	NA	NA	2018-09-28	NA	habitation	NA	no picture	NA	citizen	Agiir	NA
163381	49.231	2.131	NA	NA	2018-09-29	NA	habitation	NA	no picture	NA	citizen	Agiir	NA
163382	50.253	2.474	NA	NA	2018-09-29	NA	habitation	NA	no picture	NA	citizen	Agiir	NA
163384	48.721	2.417	Rhaphigaster nebulosa	NA	2018-09-29	NA	habitation	picture	no issues	NA	citizen	Agiir	NA
163385	43.719	-0.802	NA	NA	2018-09-15	NA	habitation	NA	no picture	NA	citizen	Agiir	NA
163386	50.711	2.932	NA	NA	2018-09-29	NA	habitation	NA	no picture	NA	citizen	Agiir	NA
163387	47.684	7.405	Halyomorpha halys	NA	2018-09-28	NA	habitation	picture	no issues	NA	citizen	Agiir	NA
163388	50.115	4.08	NA	NA	2018-09-29	NA	habitation	NA	no picture	NA	citizen	Agiir	NA
163389	50.647	2.791	Rhaphigaster nebulosa	NA	2018-09-29	NA	habitation	picture	no issues	NA	citizen	Agiir	NA
163390	50.256	3.987	NA	NA	2018-09-29	NA	garden	NA	no picture	NA	citizen	Agiir	NA
163392	43.281	5.515	NA	NA	2018-09-22	NA	garden	NA	no picture	NA	citizen	Agiir	NA
163393	50.359	3.072	NA	NA	2018-09-14	NA	habitation	NA	no picture	NA	citizen	Agiir	NA
163394	50.359	3.072	NA	NA	2018-09-29	NA	habitation	NA	no picture	NA	citizen	Agiir	NA
163395	50.595	3.252	NA	NA	2018-09-29	NA	habitation	NA	no picture	NA	citizen	Agiir	NA
163397	49.035	4.726	Rhaphigaster nebulosa	NA	2018-09-29	NA	habitation	picture	no issues	NA	citizen	Agiir	NA
163398	48.97	4.365	NA	NA	2018-09-28	NA	habitation	NA	no picture	NA	citizen	Agiir	NA
163399	50.179	3.575	NA	NA	2018-09-27	NA	habitation	NA	no picture	NA	citizen	Agiir	NA
163400	50.787	2.34	NA	NA	2018-09-25	NA	habitation	NA	no picture	NA	citizen	Agiir	NA
163401	50.297	3.705	Rhaphigaster nebulosa	NA	2018-09-29	NA	habitation	picture	no issues	NA	citizen	Agiir	NA
163402	50.348	1.848	NA	NA	2018-09-29	NA	garden	NA	no picture	NA	citizen	Agiir	NA
163403	43.513	5.471	Halyomorpha halys	NA	2018-09-29	NA	habitation	picture	no issues	NA	citizen	Agiir	NA
163404	47.237	6.015	NA	NA	2018-09-29	NA	habitation	NA	no picture	NA	citizen	Agiir	NA
163408	50.467	3.245	Pentatomidae	NA	2018-09-29	NA	garden	picture	poor picture definition	NA	citizen	Agiir	NA
163409	49.766	4.691	Pentatomidae	NA	2018-09-29	NA	habitation	picture	poor picture definition	NA	citizen	Agiir	NA
163410	49.06	3.389	NA	NA	2018-09-29	NA	habitation	NA	no picture	NA	citizen	Agiir	NA
163411	50.38	2.1	Rhaphigaster nebulosa	NA	2018-09-29	NA	habitation	picture	no issues	NA	citizen	Agiir	NA
163412	50.461	3.133	Rhaphigaster nebulosa	NA	2018-09-29	NA	garden	picture	no issues	NA	citizen	Agiir	NA
163413	50.278	3.074	NA	NA	2018-09-28	NA	garden	NA	no picture	NA	citizen	Agiir	NA
163414	50.246	3.536	Rhaphigaster nebulosa	NA	2018-09-29	NA	habitation	picture	no issues	NA	citizen	Agiir	NA
163420	50.79	2.457	NA	NA	2018-09-29	NA	garden	NA	no picture	NA	citizen	Agiir	NA
163421	50.098	3.378	Rhaphigaster nebulosa	NA	2018-09-27	NA	habitation	picture	no issues	NA	citizen	Agiir	NA
163422	48.865	2.385	NA	NA	2018-09-30	NA	habitation	NA	no picture	NA	citizen	Agiir	NA
163425	48.553	7.68	NA	NA	2018-09-29	NA	habitation	NA	no picture	NA	citizen	Agiir	NA
163426	50.883	2.533	Rhaphigaster nebulosa	NA	2018-09-30	NA	habitation	picture	no issues	NA	citizen	Agiir	NA
163427	50.074	3.705	NA	NA	2018-09-17	NA	crop	NA	no picture	NA	citizen	Agiir	NA
163429	50.726	2.094	Pentatomidae	NA	2018-09-30	NA	habitation	picture	poor picture definition	NA	citizen	Agiir	NA
163431	48.182	-1.635	Pentatomidae	NA	2018-09-30	NA	habitation	picture	poor picture definition	NA	citizen	Agiir	NA
163432	48.864	2.391	Halyomorpha halys	NA	2018-09-30	NA	habitation	picture	no issues	NA	citizen	Agiir	NA
163433	43.783	-0.93	Pentatomidae	NA	2018-09-01	NA	habitation	picture	poor picture definition	NA	citizen	Agiir	NA
163438	45.2	5.694	NA	NA	2018-09-30	NA	habitation	NA	no picture	NA	citizen	Agiir	NA
163440	50.573	3.285	Rhaphigaster nebulosa	NA	2018-09-30	NA	habitation	picture	no issues	NA	citizen	Agiir	NA
163441	48.864	2.386	Halyomorpha halys	NA	2018-09-30	NA	habitation	picture	no issues	NA	citizen	Agiir	NA
163442	50.728	2.766	Pentatomidae	NA	2018-09-30	NA	habitation	picture	poor picture definition	NA	citizen	Agiir	NA
163443	48.86	2.389	Halyomorpha halys	NA	2018-09-30	NA	habitation	picture	no issues	NA	citizen	Agiir	NA
163444	50.308	3.906	NA	NA	2018-09-30	NA	habitation	NA	no picture	NA	citizen	Agiir	NA
163445	50.463	1.619	NA	NA	2018-09-30	NA	habitation	NA	no picture	NA	citizen	Agiir	NA
163446	50.49	2.674	Pentatomidae	NA	2018-09-30	NA	habitation	picture	poor picture definition	NA	citizen	Agiir	NA
163447	49.218	6.862	Rhaphigaster nebulosa	NA	2018-09-30	NA	habitation	picture	no issues	NA	citizen	Agiir	NA
163448	49.002	6.839	Rhaphigaster nebulosa	Coreus marginatus	2018-09-30	NA	habitation	picture	no issues	NA	citizen	Agiir	NA
163449	50.5	3.334	Rhaphigaster nebulosa	NA	2018-09-30	NA	garden	picture	no issues	NA	citizen	Agiir	NA
163450	45.763	4.794	Halyomorpha halys	NA	2018-09-30	NA	habitation	picture	no issues	NA	citizen	Agiir	NA
163451	50.5	3.11	Pentatomidae	NA	2018-09-30	NA	garden	picture	poor picture definition	NA	citizen	Agiir	NA
163452	50.246	3.974	NA	NA	2018-09-30	NA	habitation	NA	no picture	NA	citizen	Agiir	NA
163453	48.585	6.493	NA	NA	2018-09-30	NA	habitation	NA	no picture	NA	citizen	Agiir	NA
163454	48.585	6.493	NA	NA	2018-09-30	NA	habitation	NA	no picture	NA	citizen	Agiir	NA
163456	50.175	3.826	NA	NA	2018-09-30	NA	habitation	NA	no picture	NA	citizen	Agiir	NA
163457	50.357	3.501	Rhaphigaster nebulosa	NA	2018-09-30	NA	garden	picture	no issues	NA	citizen	Agiir	NA
163459	43.677	1.356	NA	NA	2018-09-27	NA	habitation	NA	no picture	NA	citizen	Agiir	NA
163460	43.677	1.356	NA	NA	2018-09-24	NA	garden	NA	no picture	NA	citizen	Agiir	NA
163465	48.082	7.389	Halyomorpha halys	NA	2018-09-30	NA	habitation	picture	no issues	NA	citizen	Agiir	NA
163466	48.63	6.696	NA	NA	2018-09-28	NA	habitation	NA	no picture	NA	citizen	Agiir	NA
163467	47.756	7.371	NA	NA	2018-09-30	NA	garden	NA	no picture	NA	citizen	Agiir	NA
163468	45.826	4.986	NA	NA	2018-09-15	NA	habitation	NA	no picture	NA	citizen	Agiir	NA
163469	50.928	2.579	NA	NA	2018-09-29	NA	garden	NA	no picture	NA	citizen	Agiir	NA
163470	50.237	2.765	NA	NA	2018-09-30	NA	garden	NA	no picture	NA	citizen	Agiir	NA
163472	47.361	6.051	NA	NA	2018-09-30	NA	habitation	NA	no picture	NA	citizen	Agiir	NA
163473	50.608	4.881	Rhaphigaster nebulosa	NA	2018-09-30	NA	habitation	picture	no issues	NA	citizen	Agiir	NA
163474	45.609	5.851	NA	NA	2018-09-30	NA	habitation	NA	no picture	NA	citizen	Agiir	NA
163476	50.226	3.839	NA	NA	2018-10-01	NA	garden	NA	no picture	NA	citizen	Agiir	NA
163477	43.119	6.125	NA	NA	2018-09-25	NA	habitation	NA	no picture	NA	citizen	Agiir	NA
163479	50.344	2.762	NA	NA	2018-10-01	NA	habitation	NA	no picture	NA	citizen	Agiir	NA
163481	50.398	2.813	Pentatomidae	NA	2018-10-01	NA	habitation	picture	poor picture definition	NA	citizen	Agiir	NA
163482	48.827	2.341	NA	NA	2018-10-01	NA	habitation	NA	no picture	NA	citizen	Agiir	NA
163485	50.763	1.616	Pentatomidae	NA	2018-09-27	NA	habitation	picture	poor picture definition	NA	citizen	Agiir	NA
163496	50.668	3.214	NA	NA	2018-09-28	NA	habitation	NA	no picture	NA	citizen	Agiir	NA
163497	50.181	3.548	Pentatomidae	NA	2018-10-01	NA	habitation	picture	poor picture definition	NA	citizen	Agiir	NA
163502	48.86	2.389	NA	NA	2018-10-01	NA	habitation	NA	no picture	NA	citizen	Agiir	NA
163513	47.876	6.808	Rhaphigaster nebulosa	NA	2018-10-01	NA	garden	picture	no issues	NA	citizen	Agiir	NA
163522	50.671	3.239	NA	NA	2018-10-01	NA	habitation	NA	no picture	NA	citizen	Agiir	NA
163523	48.56	7.699	Pentatomidae	NA	2018-10-01	NA	habitation	picture	poor picture definition	NA	citizen	Agiir	NA
163528	49.248	4.047	Rhaphigaster nebulosa	NA	2018-10-01	NA	garden	picture	no issues	NA	citizen	Agiir	NA
163529	48.686	7.869	NA	NA	2018-10-01	NA	garden	NA	no picture	NA	citizen	Agiir	NA
163534	48.859	2.359	NA	NA	2018-10-01	NA	habitation	NA	no picture	NA	citizen	Agiir	NA
163535	47.885	7.52	Halyomorpha halys	NA	2018-09-28	NA	habitation	picture	no issues	NA	citizen	Agiir	NA
163538	50.367	2.811	Pentatomidae	NA	2018-10-01	NA	habitation	picture	poor picture definition	NA	citizen	Agiir	NA
163539	50.115	3.42	NA	NA	2018-10-01	NA	habitation	NA	no picture	NA	citizen	Agiir	NA
163540	50.741	2.268	Pentatomidae	NA	2018-10-01	NA	habitation	picture	poor picture definition	NA	citizen	Agiir	NA
163551	50.291	3.85	Rhaphigaster nebulosa	NA	2018-10-02	NA	habitation	picture	no issues	NA	citizen	Agiir	NA
163553	48.865	2.385	Halyomorpha halys	NA	2018-10-02	NA	habitation	picture	no issues	NA	citizen	Agiir	NA
163562	44.947	4.894	Halyomorpha halys	NA	2018-10-02	NA	garden	picture	no issues	NA	citizen	Agiir	NA
163565	50.308	3.21	Rhaphigaster nebulosa	NA	2018-10-02	NA	garden	picture	no issues	NA	citizen	Agiir	NA
163572	47.743	7.36	Halyomorpha halys	NA	2018-10-02	NA	garden	picture	no issues	NA	citizen	Agiir	NA
163575	50.367	2.811	Rhaphigaster nebulosa	NA	2018-10-02	NA	habitation	picture	no issues	NA	citizen	Agiir	NA
163577	47.624	7.232	NA	NA	2018-10-02	NA	habitation	NA	no picture	NA	citizen	Agiir	NA
163578	45.541	5.987	Halyomorpha halys	NA	2018-10-03	NA	habitation	picture	no issues	NA	citizen	Agiir	NA
163587	48.839	2.347	Halyomorpha halys	NA	2018-10-03	NA	garden	picture	no issues	NA	citizen	Agiir	NA
163597	49.76	4.708	Rhaphigaster nebulosa	NA	2018-09-26	NA	habitation	picture	no issues	NA	citizen	Agiir	NA
163600	50.973	2.238	Rhaphigaster nebulosa	NA	2018-10-03	NA	habitation	picture	no issues	NA	citizen	Agiir	NA
163617	49.811	3.113	NA	NA	2018-10-03	NA	habitation	NA	no picture	NA	citizen	Agiir	NA
163628	50.141	3.983	Rhaphigaster nebulosa	NA	2018-10-03	NA	habitation	picture	no issues	NA	citizen	Agiir	NA
163632	50.677	2.843	Arma custor	NA	2018-10-04	NA	habitation	picture	no issues	NA	citizen	Agiir	NA
163633	50.151	3.619	Rhaphigaster nebulosa	NA	2018-10-04	NA	habitation	picture	no issues	NA	citizen	Agiir	NA
163637	48.58	7.765	Halyomorpha halys	NA	2018-10-04	NA	habitation	picture	no issues	NA	citizen	Agiir	NA
163638	50.174	1.645	Pentatomidae	NA	2018-10-04	NA	garden	picture	poor picture definition	NA	citizen	Agiir	NA
163639	49.361	3.381	Rhaphigaster nebulosa	NA	2018-10-04	NA	habitation	picture	no issues	NA	citizen	Agiir	NA
163640	48.888	2.328	Halyomorpha halys	NA	2018-10-04	NA	habitation	picture	no issues	NA	citizen	Agiir	NA
163641	47.702	7.284	Pentatomidae	NA	2018-10-04	NA	habitation	picture	poor picture definition	NA	citizen	Agiir	NA
163642	48.557	7.754	Pentatomidae	NA	2018-10-04	NA	habitation	picture	poor picture definition	NA	citizen	Agiir	NA
163645	45.202	5.76	Halyomorpha halys	NA	2018-10-04	NA	habitation	picture	no issues	NA	citizen	Agiir	NA
163647	48.869	2.398	Pentatomidae	NA	2018-10-04	NA	habitation	picture	poor picture definition	NA	citizen	Agiir	NA
163649	43.695	7.139	NA	NA	2018-10-04	NA	garden	NA	no picture	NA	citizen	Agiir	NA
163650	49.077	6.59	Rhaphigaster nebulosa	NA	2018-10-04	NA	garden	picture	no issues	NA	citizen	Agiir	NA
163652	50.602	3.067	Nezara viridula	NA	2018-10-04	NA	garden	picture	no issues	NA	citizen	Agiir	NA
163653	49.007	6.39	Rhaphigaster nebulosa	NA	2018-10-04	NA	habitation	picture	no issues	NA	citizen	Agiir	NA
163654	50.377	3.204	Rhaphigaster nebulosa	NA	2018-10-04	NA	habitation	picture	no issues	NA	citizen	Agiir	NA
163655	48.499	1.117	Rhaphigaster nebulosa	NA	2018-10-04	NA	garden	picture	no issues	NA	citizen	Agiir	NA
163656	48.927	2.296	Halyomorpha halys	NA	2018-10-04	NA	habitation	picture	no issues	NA	citizen	Agiir	NA
163657	48.455	2.136	Rhaphigaster nebulosa	NA	2018-10-04	NA	habitation	picture	no issues	NA	citizen	Agiir	NA
163659	48.189	7.572	NA	NA	2018-10-04	NA	habitation	NA	no picture	NA	citizen	Agiir	NA
163660	50.589	2.595	Rhaphigaster nebulosa	NA	2018-10-04	NA	garden	picture	no issues	NA	citizen	Agiir	NA
163661	48.777	2.078	NA	NA	2018-10-04	NA	habitation	NA	no picture	NA	citizen	Agiir	NA
163663	50.022	1.504	Rhaphigaster nebulosa	NA	2018-10-04	NA	habitation	picture	no issues	NA	citizen	Agiir	NA
163664	47.792	6.383	Rhaphigaster nebulosa	NA	2018-10-04	NA	habitation	picture	no issues	NA	citizen	Agiir	NA
163665	50.122	3.687	NA	NA	2018-10-04	NA	habitation	NA	no picture	NA	citizen	Agiir	NA
163670	50.312	2.745	Rhaphigaster nebulosa	NA	2018-10-05	NA	habitation	picture communicated by email	no issues	NA	citizen	Agiir	NA
163671	45.18	5.755	Halyomorpha halys	NA	2018-10-05	NA	habitation	picture	no issues	NA	citizen	Agiir	NA
163672	48.802	3.083	NA	NA	2018-10-05	NA	habitation	NA	no picture	NA	citizen	Agiir	NA
163673	48.869	2.397	Pentatomidae	NA	2018-10-05	NA	habitation	picture	poor picture definition	NA	citizen	Agiir	NA
163684	43.351	5.412	NA	NA	2018-10-05	NA	habitation	NA	no picture	NA	citizen	Agiir	NA
163689	50.616	2.974	NA	NA	2018-10-05	NA	habitation	NA	no picture	NA	citizen	Agiir	NA
163690	50.674	3.055	NA	NA	2018-09-26	NA	habitation	NA	no picture	NA	citizen	Agiir	NA
163692	45.145	5.752	NA	NA	2018-10-01	NA	habitation	NA	no picture	NA	citizen	Agiir	NA
163693	50.094	1.563	NA	NA	2018-10-04	NA	habitation	NA	no picture	NA	citizen	Agiir	NA
163694	50.545	2.368	Rhaphigaster nebulosa	NA	2018-10-05	NA	habitation	picture	no issues	NA	citizen	Agiir	NA
163696	45.701	4.796	Pentatomidae	NA	2018-10-05	NA	habitation	picture	poor picture definition	NA	citizen	Agiir	NA
163697	50.621	2.544	Rhaphigaster nebulosa	NA	2018-09-30	NA	habitation	picture	no issues	NA	citizen	Agiir	NA
163698	48.624	2.445	Leptoglossus occidentalis	Pentatomidae	2018-10-05	NA	habitation	picture	no issues	NA	citizen	Agiir	NA
163699	49.328	3.715	Rhaphigaster nebulosa	NA	2018-10-05	NA	garden	picture	no issues	NA	citizen	Agiir	NA
163701	48.56	7.699	Halyomorpha halys	NA	2018-10-05	NA	habitation	picture	no issues	NA	citizen	Agiir	NA
163702	48.527	1.388	NA	NA	2018-10-05	NA	habitation	NA	no picture	NA	citizen	Agiir	NA
163705	50.564	3.17	Rhaphigaster nebulosa	NA	2018-10-05	NA	garden	picture	no issues	NA	citizen	Agiir	NA
163706	48.836	2.352	Halyomorpha halys	NA	2018-10-05	NA	habitation	picture	no issues	NA	citizen	Agiir	NA
163707	48.936	2.888	Pentatomidae	NA	2018-10-05	NA	habitation	picture	poor picture definition	NA	citizen	Agiir	NA
163712	43.113	6.097	Halyomorpha halys	NA	2018-10-05	NA	habitation	picture	no issues	NA	citizen	Agiir	NA
163713	48.827	2.283	NA	NA	2018-10-05	NA	habitation	NA	no picture	NA	citizen	Agiir	NA
163714	48.865	2.392	NA	NA	2018-10-05	NA	habitation	NA	no picture	NA	citizen	Agiir	NA
163715	48.548	2.277	NA	NA	2018-10-05	NA	habitation	NA	no picture	NA	citizen	Agiir	NA
163717	49.375	6.143	NA	NA	2018-10-06	NA	habitation	NA	no picture	NA	citizen	Agiir	NA
163719	48.512	7.384	NA	NA	2018-10-01	NA	habitation	NA	no picture	NA	citizen	Agiir	NA
163720	50.468	1.748	Rhaphigaster nebulosa	NA	2018-10-01	NA	habitation	picture	no issues	NA	citizen	Agiir	NA
163722	50.588	2.133	NA	NA	2018-09-29	NA	habitation	NA	no picture	NA	citizen	Agiir	NA
163723	49.063	2.067	NA	NA	2018-10-06	NA	habitation	NA	no picture	NA	citizen	Agiir	NA
163725	44.758	4.824	NA	NA	2018-10-06	NA	habitation	NA	no picture	NA	citizen	Agiir	NA
163726	48.824	2.273	Halyomorpha halys	NA	2018-10-06	NA	habitation	picture	no issues	NA	citizen	Agiir	NA
163727	48.642	7.708	Halyomorpha halys	Rhaphigaster nebulosa	2018-10-06	NA	habitation	picture	no issues	NA	citizen	Agiir	NA
163728	48.83	2.314	Halyomorpha halys	NA	2018-10-06	NA	habitation	picture	no issues	NA	citizen	Agiir	NA
163731	48.869	2.398	Pentatomidae	NA	2018-10-06	NA	garden	picture	poor picture definition	NA	citizen	Agiir	NA
163733	49.383	3.339	Leptoglossus occidentalis	NA	2018-10-06	NA	habitation	picture	no issues	NA	citizen	Agiir	NA
163734	49.049	6.344	NA	NA	2018-10-06	NA	garden	NA	no picture	NA	citizen	Agiir	NA
163735	48.854	2.365	Pentatomidae	NA	2018-10-06	NA	habitation	picture	poor picture definition	NA	citizen	Agiir	NA
163736	48.669	7.606	Halyomorpha halys	NA	2018-10-06	NA	garden	picture	no issues	NA	citizen	Agiir	NA
163737	49.772	1.303	NA	NA	2018-10-05	NA	habitation	NA	no picture	NA	citizen	Agiir	NA
163738	48.082	7.334	Halyomorpha halys	NA	2018-10-06	NA	habitation	picture	no issues	NA	citizen	Agiir	NA
163739	48.833	2.338	Pentatomidae	NA	2018-10-06	NA	habitation	picture	poor picture definition	NA	citizen	Agiir	NA
163740	43.575	1.443	Halyomorpha halys	NA	2018-10-06	NA	habitation	picture	no issues	NA	citizen	Agiir	NA
163741	50.352	2.596	Rhaphigaster nebulosa	NA	2018-10-06	NA	habitation	picture	no issues	NA	citizen	Agiir	NA
163742	48.854	2.396	Halyomorpha halys	NA	2018-10-06	NA	habitation	picture	no issues	NA	citizen	Agiir	NA
163743	50.029	3.253	Rhaphigaster nebulosa	NA	2018-10-06	NA	habitation	picture	no issues	NA	citizen	Agiir	NA
163744	47.603	7.335	NA	NA	2018-09-25	NA	habitation	NA	no picture	NA	citizen	Agiir	NA
163745	48.807	2.007	Rhaphigaster nebulosa	NA	2018-10-06	NA	habitation	picture	no issues	NA	citizen	Agiir	NA
163746	43.634	1.4	Halyomorpha halys	NA	2018-10-06	NA	habitation	picture	no issues	NA	citizen	Agiir	NA
163747	47.657	7.438	NA	NA	2018-10-06	NA	habitation	NA	no picture	NA	citizen	Agiir	NA
163748	48.872	2.359	Halyomorpha halys	NA	2018-10-05	NA	habitation	picture	no issues	NA	citizen	Agiir	NA
163749	47.586	7.253	NA	NA	2018-10-06	NA	habitation	NA	no picture	NA	citizen	Agiir	NA
163750	48.911	2.284	NA	NA	2018-10-06	NA	habitation	NA	no picture	NA	citizen	Agiir	NA
163751	48.465	2.616	NA	NA	2018-10-05	NA	habitation	NA	no picture	NA	citizen	Agiir	NA
163757	47.634	6.166	NA	NA	2018-10-06	NA	habitation	NA	no picture	NA	citizen	Agiir	NA
163759	47.696	1.498	Pentatomidae	NA	2018-10-05	NA	habitation	picture	poor picture definition	NA	citizen	Agiir	NA
163761	48.807	2.417	NA	NA	2018-10-06	NA	habitation	NA	no picture	NA	citizen	Agiir	NA
163762	50.453	3.26	Pentatomidae	NA	2018-10-06	NA	garden	picture	poor picture definition	NA	citizen	Agiir	NA
163763	45.739	3.17	NA	NA	2018-09-20	NA	habitation	NA	no picture	NA	citizen	Agiir	NA
163764	45.662	5.904	NA	NA	2018-10-07	NA	habitation	NA	no picture	NA	citizen	Agiir	NA
163766	48.858	2.392	NA	NA	2018-10-01	NA	habitation	NA	no picture	NA	citizen	Agiir	NA
163767	48.856	2.397	NA	NA	2018-10-02	NA	habitation	NA	no picture	NA	citizen	Agiir	NA
163768	48.861	2.388	NA	NA	2018-09-30	NA	habitation	NA	no picture	NA	citizen	Agiir	NA
163769	48.858	2.399	Halyomorpha halys	NA	2018-10-07	NA	habitation	picture	no issues	NA	citizen	Agiir	NA
163773	43.752	7.481	Halyomorpha halys	NA	2018-10-07	NA	garden	picture	no issues	NA	citizen	Agiir	NA
163778	47.551	6.566	Rhaphigaster nebulosa	NA	2018-10-07	NA	habitation	picture	no issues	NA	citizen	Agiir	NA
163780	50.644	3.014	NA	NA	2018-10-07	NA	habitation	NA	no picture	NA	citizen	Agiir	NA
163782	48.542	7.726	Halyomorpha halys	NA	2018-10-07	NA	habitation	picture	no issues	NA	citizen	Agiir	NA
163783	48.601	7.724	Halyomorpha halys	NA	2018-10-07	NA	habitation	picture	no issues	NA	citizen	Agiir	NA
163787	45.943	6.108	NA	NA	2018-10-07	NA	garden	NA	no picture	NA	citizen	Agiir	NA
163788	48.887	2.333	Halyomorpha halys	NA	2018-10-07	NA	habitation	picture	screenshot	NA	citizen	Agiir	NA
163789	48.887	2.333	Halyomorpha halys	NA	2018-10-07	NA	habitation	picture	duplicated form	163788	citizen	Agiir	NA
163790	48.858	2.392	Halyomorpha halys	NA	2018-10-07	NA	habitation	picture	no issues	NA	citizen	Agiir	NA
163792	47.91	7.453	Halyomorpha halys	NA	2018-10-07	NA	habitation	picture	no issues	NA	citizen	Agiir	NA
163795	43.123	5.946	Halyomorpha halys	NA	2018-10-07	NA	habitation	picture	no issues	NA	citizen	Agiir	NA
163799	43.604	6.906	NA	NA	2018-10-07	NA	habitation	NA	no picture	NA	citizen	Agiir	NA
163801	48.858	2.392	NA	NA	2018-10-07	NA	habitation	NA	no picture	NA	citizen	Agiir	NA
163804	47.659	6.747	NA	NA	2018-10-07	NA	habitation	NA	no picture	NA	citizen	Agiir	NA
163805	49.955	2.052	Rhaphigaster nebulosa	NA	2018-10-07	NA	habitation	picture	no issues	NA	citizen	Agiir	NA
163806	48.86	2.391	NA	NA	2018-10-07	NA	habitation	NA	no picture	NA	citizen	Agiir	NA
163808	47.644	6.988	NA	NA	2018-10-05	NA	habitation	NA	no picture	NA	citizen	Agiir	NA
163809	47.647	6.989	NA	NA	2018-10-05	NA	garden	NA	no picture	NA	citizen	Agiir	NA
163810	47.485	3.908	NA	NA	2018-10-07	NA	habitation	NA	no picture	NA	citizen	Agiir	NA
163811	48.076	7.388	NA	NA	2018-10-07	NA	habitation	NA	no picture	NA	citizen	Agiir	NA
163813	43.765	1.291	NA	NA	2018-10-08	NA	habitation	NA	no picture	NA	citizen	Agiir	NA
163815	43.305	5.398	Pentatomidae	NA	2018-10-08	NA	habitation	picture	poor picture definition	NA	citizen	Agiir	NA
163818	43.776	7.338	Halyomorpha halys	NA	2018-10-08	NA	habitation	picture	no issues	NA	citizen	Agiir	NA
163825	48.911	2.284	Halyomorpha halys	NA	2018-10-08	NA	habitation	picture	no issues	NA	citizen	Agiir	NA
163831	48.84	2.338	NA	NA	2018-10-08	NA	habitation	NA	no picture	NA	citizen	Agiir	NA
163832	45.198	5.771	NA	NA	2018-10-08	NA	habitation	NA	no picture	NA	citizen	Agiir	NA
163838	48.809	2.51	NA	NA	2018-10-08	NA	habitation	NA	no picture	NA	citizen	Agiir	NA
163842	45.781	4.816	Pentatomidae	NA	2018-10-08	NA	habitation	picture	poor picture definition	NA	citizen	Agiir	NA
163845	49.587	2.848	Rhaphigaster nebulosa	NA	2018-10-08	NA	habitation	picture	no issues	NA	citizen	Agiir	NA
163846	45.783	4.799	Pentatomidae	NA	2018-10-08	NA	habitation	picture	poor picture definition	NA	citizen	Agiir	NA
163847	50.667	3.1	Dolycoris baccarum	NA	2018-10-08	NA	garden	picture	no issues	NA	citizen	Agiir	NA
163848	48.754	-1.07	NA	NA	2018-10-08	NA	habitation	NA	no picture	NA	citizen	Agiir	NA
163853	43.773	7.475	NA	NA	2018-10-08	NA	habitation	NA	no picture	NA	citizen	Agiir	NA
163854	48.835	2.285	NA	NA	2018-10-08	NA	habitation	NA	no picture	NA	citizen	Agiir	NA
163856	48.571	7.753	NA	NA	2018-10-07	NA	habitation	NA	no picture	NA	citizen	Agiir	NA
163857	48.548	7.744	NA	NA	2018-09-03	NA	habitation	NA	no picture	NA	citizen	Agiir	NA
163858	49.635	5.915	NA	NA	2018-10-06	NA	habitation	NA	no picture	NA	citizen	Agiir	NA
163862	47.628	7.459	NA	NA	2018-10-06	NA	habitation	NA	no picture	NA	citizen	Agiir	NA
163863	48.076	7.388	Halyomorpha halys	NA	2018-10-09	NA	habitation	picture	no issues	NA	citizen	Agiir	NA
163868	46.134	3.398	Rhaphigaster nebulosa	NA	2018-10-09	NA	garden	picture	no issues	NA	citizen	Agiir	NA
163887	43.587	3.839	Halyomorpha halys	NA	2018-10-09	NA	garden	picture	no issues	NA	citizen	Agiir	NA
163892	48.867	2.3	NA	NA	2018-10-09	NA	habitation	NA	no picture	NA	citizen	Agiir	NA
163893	48.115	-1.633	NA	NA	2018-10-09	NA	habitation	NA	no picture	NA	citizen	Agiir	NA
163894	45.198	5.718	NA	NA	2018-10-09	NA	habitation	NA	no picture	NA	citizen	Agiir	NA
163895	48.862	2.38	Halyomorpha halys	NA	2018-10-09	NA	garden	picture	no issues	NA	citizen	Agiir	NA
163897	50.419	3.246	Pentatomidae	NA	2018-10-09	NA	garden	picture	poor picture definition	NA	citizen	Agiir	NA
163898	48.812	2.358	NA	NA	2018-10-09	NA	garden	NA	no picture	NA	citizen	Agiir	NA
163899	48.055	-1.141	Rhaphigaster nebulosa	NA	2018-10-09	NA	habitation	picture	no issues	NA	citizen	Agiir	NA
163900	47.495	1.298	Rhaphigaster nebulosa	NA	2018-10-09	NA	habitation	picture	no issues	NA	citizen	Agiir	NA
163901	48.421	7.656	NA	NA	2018-10-09	NA	habitation	NA	no picture	NA	citizen	Agiir	NA
163902	48.849	2.339	Halyomorpha halys	NA	2018-10-09	NA	habitation	picture	no issues	NA	citizen	Agiir	NA
163903	48.872	2.359	NA	NA	2018-10-07	NA	habitation	NA	no picture	NA	citizen	Agiir	NA
163904	48.872	2.359	Pentatomidae	NA	2018-10-09	NA	habitation	picture	poor picture definition	NA	citizen	Agiir	NA
163905	50.608	4.532	NA	NA	2018-10-07	NA	habitation	NA	no picture	NA	citizen	Agiir	NA
163909	45.992	5.954	NA	NA	2018-10-08	NA	habitation	NA	no picture	NA	citizen	Agiir	NA
163910	50.694	3.054	Pentatomidae	NA	2018-10-09	NA	habitation	picture	poor picture definition	NA	citizen	Agiir	NA
163911	50.479	2.454	Rhaphigaster nebulosa	NA	2018-10-09	NA	habitation	picture	no issues	NA	citizen	Agiir	NA
163912	48.299	3.758	NA	NA	2018-10-09	NA	habitation	NA	no picture	NA	citizen	Agiir	NA
163914	43.722	7.263	Pentatomidae	NA	2018-10-09	NA	habitation	picture	poor picture definition	NA	citizen	Agiir	NA
163917	44.827	-0.578	NA	NA	2018-10-09	NA	habitation	NA	no picture	NA	citizen	Agiir	NA
163918	48.843	2.404	Halyomorpha halys	NA	2018-10-09	NA	habitation	picture	no issues	NA	citizen	Agiir	NA
163919	46.109	1.842	NA	NA	2018-10-09	NA	habitation	NA	no picture	NA	citizen	Agiir	NA
163921	48.894	2.375	Halyomorpha halys	NA	2018-10-09	NA	habitation	picture	no issues	NA	citizen	Agiir	NA
163922	43.261	5.396	Halyomorpha halys	NA	2018-10-09	NA	habitation	picture	no issues	NA	citizen	Agiir	NA
163924	48.865	2.37	NA	NA	2018-10-10	NA	habitation	NA	no picture	NA	citizen	Agiir	NA
163925	48.826	2.344	Halyomorpha halys	NA	2018-10-10	NA	habitation	picture	no issues	NA	citizen	Agiir	NA
163929	43.301	5.396	NA	NA	2018-10-10	NA	habitation	NA	no picture	NA	citizen	Agiir	NA
163930	50.242	3.444	NA	NA	2018-10-10	NA	habitation	NA	no picture	NA	citizen	Agiir	NA
163932	48.794	5.183	Rhaphigaster nebulosa	NA	2018-10-01	NA	habitation	picture	no issues	NA	citizen	Agiir	NA
163934	45.522	2.605	Rhaphigaster nebulosa	NA	2018-10-10	NA	habitation	picture	no issues	NA	citizen	Agiir	NA
163936	45.772	4.999	NA	NA	2018-10-10	NA	habitation	NA	no picture	NA	citizen	Agiir	NA
163937	45.784	4.851	NA	NA	2018-10-06	NA	habitation	NA	no picture	NA	citizen	Agiir	NA
163941	46.212	4.431	Leptoglossus occidentalis	NA	2018-10-10	NA	habitation	picture	no issues	NA	citizen	Agiir	NA
163942	48.835	2.285	Pentatomidae	NA	2018-10-10	NA	habitation	picture	poor picture definition	NA	citizen	Agiir	NA
163943	48.821	2.249	NA	NA	2018-10-10	NA	habitation	NA	no picture	NA	citizen	Agiir	NA
163944	46.212	4.43	Leptoglossus occidentalis	NA	2018-10-10	NA	habitation	picture	no issues	NA	citizen	Agiir	NA
163947	47.299	-1.521	NA	NA	2018-10-10	NA	garden	NA	no picture	NA	citizen	Agiir	NA
163951	48.797	2.463	Halyomorpha halys	NA	2018-10-10	NA	habitation	picture	no issues	NA	citizen	Agiir	NA
163952	45.601	5.911	Halyomorpha halys	NA	2018-10-10	NA	habitation	picture	no issues	NA	citizen	Agiir	NA
163954	45.192	5.755	Halyomorpha halys	NA	2018-10-10	NA	habitation	picture	no issues	NA	citizen	Agiir	NA
163955	50.494	2.487	Rhaphigaster nebulosa	NA	2018-10-10	NA	habitation	picture	no issues	NA	citizen	Agiir	NA
163958	50.174	1.646	Pentatomidae	NA	2018-10-10	NA	garden	picture	poor picture definition	NA	citizen	Agiir	NA
163961	48.863	2.387	Halyomorpha halys	NA	2018-10-10	NA	habitation	picture	no issues	NA	citizen	Agiir	NA
163967	48.796	2.337	Halyomorpha halys	NA	2018-10-10	NA	habitation	picture	no issues	NA	citizen	Agiir	NA
163969	48.644	-1.221	Rhaphigaster nebulosa	NA	2018-10-10	NA	garden	picture	no issues	NA	citizen	Agiir	NA
163970	48.853	2.263	Halyomorpha halys	NA	2018-10-10	NA	habitation	picture	no issues	NA	citizen	Agiir	NA
163972	48.837	2.278	NA	NA	2018-10-10	NA	habitation	NA	no picture	NA	citizen	Agiir	NA
163974	49.895	2.337	Rhaphigaster nebulosa	NA	2018-10-10	NA	habitation	picture	no issues	NA	citizen	Agiir	NA
163976	48.865	2.396	NA	NA	2018-10-10	NA	habitation	NA	no picture	NA	citizen	Agiir	NA
163980	45.557	5.919	NA	NA	2018-10-10	NA	habitation	NA	no picture	NA	citizen	Agiir	NA
163982	47.507	1.208	NA	NA	2018-10-10	NA	garden	NA	no picture	NA	citizen	Agiir	NA
163983	45.727	4.831	Halyomorpha halys	NA	2018-10-08	NA	habitation	picture	no issues	NA	citizen	Agiir	NA
163984	45.772	4.885	Leptoglossus occidentalis	NA	2018-10-09	NA	habitation	picture	no issues	NA	citizen	Agiir	NA
163985	48.872	2.359	NA	NA	2018-10-10	NA	habitation	NA	no picture	NA	citizen	Agiir	NA
163986	43.722	7.263	NA	NA	2018-10-10	NA	habitation	picture	poor picture definition	NA	citizen	Agiir	NA
163988	48.839	2.315	NA	NA	2018-10-10	NA	habitation	NA	no picture	NA	citizen	Agiir	NA
163989	48.166	6.361	NA	NA	2018-10-10	NA	habitation	NA	no picture	NA	citizen	Agiir	NA
163990	49.548	1.053	NA	NA	2018-10-06	NA	garden	NA	no picture	NA	citizen	Agiir	NA
163991	47.098	2.927	NA	NA	2018-10-10	NA	habitation	NA	no picture	NA	citizen	Agiir	NA
163992	49.884	1.066	NA	NA	2018-10-10	NA	garden	NA	no picture	NA	citizen	Agiir	NA
163993	49.159	-0.366	Nezara viridula	NA	2018-10-09	NA	garden	picture	no issues	NA	citizen	Agiir	NA
163994	49.863	2.234	NA	NA	2018-10-10	NA	habitation	NA	no picture	NA	citizen	Agiir	NA
163996	48.837	2.421	Halyomorpha halys	NA	2018-10-11	NA	habitation	picture	no issues	NA	citizen	Agiir	NA
163997	48.857	2.396	Halyomorpha halys	NA	2018-10-11	NA	habitation	picture	no issues	NA	citizen	Agiir	NA
163999	46.37	6.577	Rhaphigaster nebulosa	NA	2018-10-11	NA	habitation	picture	no issues	NA	citizen	Agiir	NA
164002	50.84	2.289	Rhaphigaster nebulosa	NA	2018-10-07	NA	habitation	picture	no issues	NA	citizen	Agiir	NA
164003	8.884	2.307	NA	NA	2018-10-10	NA	habitation	NA	uncertain location, no picture	NA	citizen	Agiir	NA
164006	45.788	3.053	Halyomorpha halys	NA	2018-10-11	NA	habitation	picture	no issues	NA	citizen	Agiir	NA
164012	45.202	5.738	Halyomorpha halys	NA	2018-10-11	NA	habitation	picture	no issues	NA	citizen	Agiir	NA
164013	48.828	2.311	Halyomorpha halys	NA	2018-10-11	NA	habitation	picture	no issues	NA	citizen	Agiir	NA
164016	44.764	4.914	Halyomorpha halys	NA	2018-10-11	NA	habitation	picture	no issues	NA	citizen	Agiir	NA
164028	48.881	2.246	Halyomorpha halys	NA	2018-10-11	NA	habitation	picture	no issues	NA	citizen	Agiir	NA
164030	45.783	4.829	Halyomorpha halys	NA	2018-10-11	NA	habitation	picture	no issues	NA	citizen	Agiir	NA
164031	45.766	4.811	Halyomorpha halys	NA	2018-10-11	NA	habitation	picture	no issues	NA	citizen	Agiir	NA
164036	50.406	1.944	Rhaphigaster nebulosa	NA	2018-10-05	NA	habitation	picture	no issues	NA	citizen	Agiir	NA
164038	48.844	2.291	Halyomorpha halys	NA	2018-10-11	NA	habitation	picture	no issues	NA	citizen	Agiir	NA
164039	43.772	7.476	Pentatomidae	NA	2018-10-11	NA	habitation	picture	poor picture definition	NA	citizen	Agiir	NA
164040	45.778	4.804	Halyomorpha halys	NA	2018-10-11	NA	habitation	picture	no issues	NA	citizen	Agiir	NA
164041	46.262	6.046	NA	NA	2018-10-11	NA	habitation	NA	no picture	NA	citizen	Agiir	NA
164044	50.713	3.159	Pentatomidae	NA	2018-10-11	NA	garden	picture	poor picture definition	NA	citizen	Agiir	NA
164045	48.846	2.222	NA	NA	2018-10-11	NA	habitation	NA	no picture	NA	citizen	Agiir	NA
164046	49.362	3.401	Pentatomidae	NA	2018-10-11	NA	habitation	picture	poor picture definition	NA	citizen	Agiir	NA
164047	50.753	2.239	NA	NA	2018-10-01	NA	habitation	NA	no picture	NA	citizen	Agiir	NA
164049	45.971	1.077	NA	NA	2018-10-11	NA	habitation	NA	no picture	NA	citizen	Agiir	NA
164050	47.781	7.224	NA	NA	2018-10-11	NA	habitation	NA	no picture	NA	citizen	Agiir	NA
164053	43.301	5.398	NA	NA	2018-10-12	NA	habitation	NA	no picture	NA	citizen	Agiir	NA
164054	48.877	2.383	Halyomorpha halys	NA	2018-10-12	NA	habitation	picture	no issues	NA	citizen	Agiir	NA
164055	45.783	4.828	Halyomorpha halys	NA	2018-10-12	NA	habitation	picture	no issues	NA	citizen	Agiir	NA
164057	49.658	1.945	Rhaphigaster nebulosa	NA	2018-10-12	NA	habitation	picture	no issues	NA	citizen	Agiir	NA
164060	45.628	5.87	Halyomorpha halys	NA	2018-10-12	NA	garden	picture	no issues	NA	citizen	Agiir	NA
164062	49.133	6.166	NA	NA	2018-10-12	NA	habitation	NA	no picture	NA	citizen	Agiir	NA
164064	48.83	2.307	Halyomorpha halys	NA	2018-10-12	NA	habitation	picture	no issues	NA	citizen	Agiir	NA
164066	47.5	6.827	Halyomorpha halys	NA	2018-10-12	NA	habitation	picture	no issues	NA	citizen	Agiir	NA
164067	45.239	5.819	Pentatomidae	NA	2018-10-12	NA	habitation	picture	poor picture definition	NA	citizen	Agiir	NA
164069	49.068	2.051	NA	NA	2018-10-12	NA	garden	NA	no picture	NA	citizen	Agiir	NA
164071	43.123	6.102	Halyomorpha halys	NA	2018-10-12	NA	habitation	picture	no issues	NA	citizen	Agiir	NA
164073	50.998	2.225	NA	NA	2018-10-12	NA	habitation	NA	no picture	NA	citizen	Agiir	NA
164075	48.115	-1.633	Rhaphigaster nebulosa	NA	2018-10-12	NA	garden	picture	no issues	NA	citizen	Agiir	NA
164076	48.866	2.394	Halyomorpha halys	NA	2018-10-12	NA	habitation	picture	no issues	NA	citizen	Agiir	NA
164077	47.773	7.322	Pentatomidae	NA	2018-10-12	NA	habitation	picture	poor picture definition	NA	citizen	Agiir	NA
164078	48.829	2.323	NA	NA	2018-10-12	NA	habitation	NA	no picture	NA	citizen	Agiir	NA
164080	48.607	7.73	Halyomorpha halys	Nezara viridula	2018-10-12	NA	habitation	picture	no issues	NA	citizen	Agiir	NA
164081	50.348	1.848	NA	NA	2018-10-12	NA	garden	NA	no picture	NA	citizen	Agiir	NA
164084	48.861	2.373	NA	NA	2018-10-08	NA	garden	NA	no picture	NA	citizen	Agiir	NA
164085	48.816	2.458	Halyomorpha halys	NA	2018-10-12	NA	habitation	picture	no issues	NA	citizen	Agiir	NA
164086	48.586	7.764	NA	NA	2018-09-29	NA	habitation	NA	no picture	NA	citizen	Agiir	NA
164087	46.544	4.443	NA	NA	2018-10-12	NA	habitation	picture	poor picture definition	NA	citizen	Agiir	NA
164088	47.701	7.31	Halyomorpha halys	NA	2018-10-12	NA	habitation	picture	no issues	NA	citizen	Agiir	NA
164089	47.256	-1.56	NA	NA	2018-10-06	NA	habitation	NA	no picture	NA	citizen	Agiir	NA
164090	48.607	7.746	NA	NA	2018-10-12	NA	habitation	NA	no picture	NA	citizen	Agiir	NA
164091	47.95	5.392	NA	NA	2018-10-12	NA	habitation	NA	no picture	NA	citizen	Agiir	NA
164092	50.679	2.33	NA	NA	2018-10-06	NA	habitation	NA	no picture	NA	citizen	Agiir	NA
164093	48.399	3.99	Rhaphigaster nebulosa	NA	2018-10-12	NA	habitation	picture	no issues	NA	citizen	Agiir	NA
164094	48.15	6.445	NA	NA	2018-10-12	NA	habitation	NA	no picture	NA	citizen	Agiir	NA
164095	48.718	2.456	Rhaphigaster nebulosa	NA	2018-10-12	NA	habitation	picture	no issues	NA	citizen	Agiir	NA
164096	45.787	4.809	Halyomorpha halys	NA	2018-10-12	NA	habitation	picture	no issues	NA	citizen	Agiir	NA
164097	47.645	6.849	NA	NA	2018-10-12	NA	habitation	NA	no picture	NA	citizen	Agiir	NA
164099	50.12	2.934	NA	NA	2018-10-12	NA	habitation	NA	no picture	NA	citizen	Agiir	NA
164100	47.172	-1.624	Pentatomidae	NA	2018-10-12	NA	habitation	picture	poor picture definition	NA	citizen	Agiir	NA
164101	43.719	7.348	Halyomorpha halys	NA	2018-10-12	NA	habitation	picture	no issues	NA	citizen	Agiir	NA
164102	44.701	4.795	NA	NA	2018-10-12	NA	habitation	NA	no picture	NA	citizen	Agiir	NA
164103	48.585	7.686	Pentatomidae	NA	2018-10-12	NA	habitation	picture	stage of development preventing identification	NA	citizen	Agiir	NA
164104	48.583	7.775	Pentatomidae	NA	2018-10-12	NA	habitation	picture	poor picture definition	NA	citizen	Agiir	NA
164105	48.887	5.892	Halyomorpha halys	NA	2018-10-04	NA	habitation	picture	no issues	NA	citizen	Agiir	NA
164106	48.877	2.289	NA	NA	2018-10-12	NA	habitation	NA	no picture	NA	citizen	Agiir	NA
164107	48.877	2.289	NA	NA	2018-10-08	NA	habitation	NA	no picture	NA	citizen	Agiir	NA
164108	46.617	7.062	NA	NA	2018-10-12	NA	habitation	NA	no picture	NA	citizen	Agiir	NA
164109	48.639	7.709	Halyomorpha halys	NA	2018-10-12	NA	habitation	picture	no issues	NA	citizen	Agiir	NA
164111	47.823	7.082	NA	NA	2018-10-12	NA	habitation	NA	no picture	NA	citizen	Agiir	NA
164114	43.341	5.361	NA	NA	2018-10-13	NA	habitation	NA	no picture	NA	citizen	Agiir	NA
164115	48.592	7.753	NA	NA	2018-10-13	NA	habitation	NA	no picture	NA	citizen	Agiir	NA
164116	43.673	7.035	Pentatomidae	NA	2018-10-13	NA	habitation	picture	poor picture definition	NA	citizen	Agiir	NA
164117	43.242	6.53	NA	NA	2018-10-13	NA	habitation	NA	no picture	NA	citizen	Agiir	NA
164118	48.781	5.171	NA	NA	2018-10-13	NA	habitation	NA	no picture	NA	citizen	Agiir	NA
164119	-41.552	38.672	NA	NA	2018-09-26	NA	habitation	NA	uncertain location, no picture	NA	citizen	Agiir	NA
164120	48.899	2.336	Pentatomidae	NA	2018-10-11	NA	habitation	picture	poor picture definition	NA	citizen	Agiir	NA
164121	48.492	7.698	Halyomorpha halys	NA	2018-10-12	NA	habitation	picture	no issues	NA	citizen	Agiir	NA
164124	48.824	2.27	NA	NA	2018-10-13	NA	habitation	NA	no picture	NA	citizen	Agiir	NA
164125	47.149	6.499	Rhaphigaster nebulosa	NA	2018-10-13	NA	habitation	picture	no issues	NA	citizen	Agiir	NA
164126	49.141	6.801	Pentatomidae	NA	2018-10-13	NA	habitation	picture	poor picture definition	NA	citizen	Agiir	NA
164127	47.584	7.438	Halyomorpha halys	NA	2018-10-13	NA	garden	picture	no issues	NA	citizen	Agiir	NA
164128	43.617	1.478	Halyomorpha halys	NA	2018-10-13	NA	habitation	picture	no issues	NA	citizen	Agiir	NA
164129	47.559	-1.839	Nezara viridula	NA	2018-09-30	NA	garden	picture	no issues	NA	citizen	Agiir	NA
164130	47.607	7.568	Halyomorpha halys	NA	2018-10-13	NA	habitation	picture	no issues	NA	citizen	Agiir	NA
164132	48.83	2.275	Halyomorpha halys	NA	2018-10-13	NA	habitation	picture	no issues	NA	citizen	Agiir	NA
164133	43.215	6.624	NA	NA	2018-10-13	NA	habitation	NA	no picture	NA	citizen	Agiir	NA
164135	47.798	7.386	NA	NA	2018-10-13	NA	garden	NA	no picture	NA	citizen	Agiir	NA
164136	45.764	4.832	Nezara viridula	NA	2018-10-13	NA	garden	picture	no issues	NA	citizen	Agiir	NA
164137	45.783	4.828	Pentatomidae	NA	2018-10-13	NA	habitation	picture	poor picture definition	NA	citizen	Agiir	NA
164138	47.591	7.558	Halyomorpha halys	NA	2018-10-12	NA	habitation	picture	no issues	NA	citizen	Agiir	NA
164139	49.197	5.93	Rhaphigaster nebulosa	NA	2018-10-13	NA	habitation	picture	no issues	NA	citizen	Agiir	NA
164140	48.908	2.336	Pentatomidae	NA	2018-10-13	NA	habitation	picture	poor picture definition	NA	citizen	Agiir	NA
164143	49.716	1.496	NA	NA	2018-10-13	NA	habitation	NA	no picture	NA	citizen	Agiir	NA
164144	43.675	7.008	Halyomorpha halys	NA	2018-10-13	NA	habitation	picture	no issues	NA	citizen	Agiir	NA
164145	48.679	7.859	Halyomorpha halys	NA	2018-10-13	NA	habitation	picture	no issues	NA	citizen	Agiir	NA
164146	48.421	7.656	Halyomorpha halys	NA	2018-10-13	NA	habitation	picture	no issues	NA	citizen	Agiir	NA
164147	45.085	5.773	Pentatomidae	NA	2018-10-13	NA	habitation	picture	poor picture definition	NA	citizen	Agiir	NA
164148	45.564	5.915	NA	NA	2018-10-13	NA	habitation	NA	no picture	NA	citizen	Agiir	NA
164149	47.512	1.119	Pentatomidae	NA	2018-10-13	NA	habitation	picture	poor picture definition	NA	citizen	Agiir	NA
164150	48.631	7.74	Halyomorpha halys	NA	2018-10-13	NA	habitation	picture	no issues	NA	citizen	Agiir	NA
164151	48.251	7.594	Halyomorpha halys	NA	2018-10-13	NA	habitation	picture	no issues	NA	citizen	Agiir	NA
164152	47.688	6.507	NA	NA	2018-10-12	NA	habitation	NA	no picture	NA	citizen	Agiir	NA
164153	48.599	7.614	Halyomorpha halys	NA	2018-10-13	NA	habitation	picture	no issues	NA	citizen	Agiir	NA
164154	47.219	6.014	Rhaphigaster nebulosa	NA	2018-10-13	NA	habitation	picture	no issues	NA	citizen	Agiir	NA
164155	45.81	4.819	Halyomorpha halys	NA	2018-10-13	NA	habitation	picture	no issues	NA	citizen	Agiir	NA
164156	47.48	6.759	Leptoglossus occidentalis	NA	2018-10-13	NA	habitation	picture	no issues	NA	citizen	Agiir	NA
164157	48.61	1.674	NA	NA	2018-10-13	NA	habitation	NA	no picture	NA	citizen	Agiir	NA
164159	45.789	4.838	Halyomorpha halys	NA	2018-10-13	NA	habitation	picture	no issues	NA	citizen	Agiir	NA
164160	43.556	1.455	Halyomorpha halys	NA	2018-10-13	NA	habitation	picture	no issues	NA	citizen	Agiir	NA
164161	48.861	2.372	Halyomorpha halys	NA	2018-10-13	NA	garden	picture	no issues	NA	citizen	Agiir	NA
164162	46.346	6.364	Rhaphigaster nebulosa	NA	2018-10-13	NA	habitation	picture	no issues	NA	citizen	Agiir	NA
164163	44.051	3.983	Pentatomidae	NA	2018-10-13	NA	habitation	picture	poor picture definition	NA	citizen	Agiir	NA
164164	43.137	5.76	Pentatomidae	NA	2018-10-13	NA	habitation	picture	poor picture definition	NA	citizen	Agiir	NA
164165	48.588	7.699	NA	NA	2018-10-13	NA	habitation	NA	no picture	NA	citizen	Agiir	NA
164166	48.794	2.403	Halyomorpha halys	NA	2018-10-13	NA	habitation	picture	no issues	NA	citizen	Agiir	NA
164167	43.492	6.655	Pentatomidae	NA	2018-10-13	NA	habitation	picture	poor picture definition	NA	citizen	Agiir	NA
164168	47.269	1.906	Rhaphigaster nebulosa	NA	2018-10-13	NA	habitation	picture	no issues	NA	citizen	Agiir	NA
164169	47.813	7.256	Halyomorpha halys	NA	2018-10-13	NA	habitation	picture	no issues	NA	citizen	Agiir	NA
164170	49.361	6.048	NA	NA	2018-10-13	NA	habitation	NA	no picture	NA	citizen	Agiir	NA
164171	45.761	4.793	Halyomorpha halys	NA	2018-10-13	NA	habitation	picture	no issues	NA	citizen	Agiir	NA
164172	47.915	5.379	NA	NA	2018-10-13	NA	habitation	NA	no picture	NA	citizen	Agiir	NA
164173	43.301	5.452	Halyomorpha halys	NA	2018-10-13	NA	habitation	picture	no issues	NA	citizen	Agiir	NA
164174	48.572	7.717	Halyomorpha halys	NA	2018-10-13	NA	habitation	picture	no issues	NA	citizen	Agiir	NA
164175	43.532	6.468	Halyomorpha halys	NA	2018-10-13	NA	garden	picture	no issues	NA	citizen	Agiir	NA
164176	48.609	7.791	Pentatomidae	NA	2018-10-13	NA	garden	picture	poor picture definition	NA	citizen	Agiir	NA
164177	43.341	5.361	Halyomorpha halys	NA	2018-10-13	NA	habitation	picture	no issues	NA	citizen	Agiir	NA
164178	43.147	6.068	Halyomorpha halys	NA	2018-10-13	NA	habitation	picture	no issues	NA	citizen	Agiir	NA
164179	47.896	2.003	NA	NA	2018-09-24	NA	habitation	NA	no picture	NA	citizen	Agiir	NA
164180	47.603	7.502	NA	NA	2018-10-13	NA	habitation	NA	no picture	NA	citizen	Agiir	NA
164181	48.624	7.756	Pentatomidae	NA	2018-10-13	NA	habitation	picture	stage of development preventing identification	NA	citizen	Agiir	NA
164182	48.846	2.402	Halyomorpha halys	NA	2018-10-13	NA	habitation	picture	no issues	NA	citizen	Agiir	NA
164183	47.625	7.424	Leptoglossus occidentalis	NA	2018-10-13	NA	habitation	picture	no issues	NA	citizen	Agiir	NA
164184	48.846	2.22	Pentatomidae	NA	2018-10-13	NA	habitation	picture	poor picture definition	NA	citizen	Agiir	NA
164185	43.673	7.033	Pentatomidae	NA	2018-10-13	NA	habitation	picture	poor picture definition	NA	citizen	Agiir	NA
164186	48.083	7.405	Halyomorpha halys	NA	2018-10-13	NA	garden	picture	no issues	NA	citizen	Agiir	NA
164187	44.764	-0.553	NA	NA	2018-10-13	NA	habitation	NA	no picture	NA	citizen	Agiir	NA
164188	44.764	-0.553	NA	NA	2018-10-13	NA	habitation	NA	no picture	NA	citizen	Agiir	NA
164189	48.606	7.771	Halyomorpha halys	NA	2018-10-13	NA	habitation	picture	no issues	NA	citizen	Agiir	NA
164190	48.812	2.466	Pentatomidae	NA	2018-10-13	NA	habitation	picture	poor picture definition	NA	citizen	Agiir	NA
164191	48.862	2.399	Halyomorpha halys	NA	2018-10-13	NA	habitation	picture	no issues	NA	citizen	Agiir	NA
164192	48.541	7.489	Halyomorpha halys	NA	2018-10-13	NA	habitation	picture	no issues	NA	citizen	Agiir	NA
164193	45.769	4.816	NA	NA	2018-10-13	NA	habitation	NA	no picture	NA	citizen	Agiir	NA
164194	48.664	7.834	Halyomorpha halys	NA	2018-10-13	NA	habitation	picture	no issues	NA	citizen	Agiir	NA
164195	43.709	-1.065	Halyomorpha halys	NA	2018-10-13	NA	habitation	picture	no issues	NA	citizen	Agiir	NA
164196	48.543	7.725	Halyomorpha halys	NA	2018-10-13	NA	habitation	picture	no issues	NA	citizen	Agiir	NA
164197	48.848	2.335	NA	NA	2018-10-13	NA	garden	NA	no picture	NA	citizen	Agiir	NA
164198	48.557	7.685	Halyomorpha halys	NA	2018-10-13	NA	garden	picture	no issues	NA	citizen	Agiir	NA
164199	48.568	7.755	Halyomorpha halys	NA	2018-10-13	NA	garden	picture	no issues	NA	citizen	Agiir	NA
164201	48.585	7.703	Halyomorpha halys	NA	2018-10-13	NA	habitation	picture	no issues	NA	citizen	Agiir	NA
164202	49.058	6.058	Rhaphigaster nebulosa	NA	2018-10-13	NA	habitation	picture	no issues	NA	citizen	Agiir	NA
164203	45.181	5.772	Halyomorpha halys	NA	2018-10-13	NA	habitation	picture	no issues	NA	citizen	Agiir	NA
164204	48.591	7.743	NA	NA	2018-10-13	NA	habitation	NA	no picture	NA	citizen	Agiir	NA
164205	47.733	7.307	Halyomorpha halys	NA	2018-10-13	NA	garden	picture	no issues	NA	citizen	Agiir	NA
164206	48.08	7.328	NA	NA	2018-10-13	NA	habitation	NA	no picture	NA	citizen	Agiir	NA
164207	48.527	7.727	Pentatomidae	NA	2018-10-13	NA	habitation	picture	poor picture definition	NA	citizen	Agiir	NA
164208	48.889	2.261	Halyomorpha halys	NA	2018-10-13	NA	habitation	picture	no issues	NA	citizen	Agiir	NA
164209	48.561	7.781	Pentatomidae	NA	2018-10-13	NA	habitation	picture	stage of development preventing identification	NA	citizen	Agiir	NA
164210	46.572	-0.679	Rhaphigaster nebulosa	NA	2018-10-12	NA	habitation	picture	no issues	NA	citizen	Agiir	NA
164211	48.64	1.503	Leptoglossus occidentalis	NA	2018-10-13	NA	habitation	picture	no issues	NA	citizen	Agiir	NA
164212	48.871	2.348	Halyomorpha halys	NA	2018-10-13	NA	garden	picture	no issues	NA	citizen	Agiir	NA
164213	47.605	7.502	Halyomorpha halys	NA	2018-10-13	NA	garden	picture	no issues	NA	citizen	Agiir	NA
164214	49.432	5.615	Rhaphigaster nebulosa	NA	2018-10-13	NA	habitation	picture	no issues	NA	citizen	Agiir	NA
164215	48.604	7.778	Halyomorpha halys	NA	2018-10-13	NA	habitation	picture	no issues	NA	citizen	Agiir	NA
164216	50.33	1.971	Rhaphigaster nebulosa	NA	2018-10-11	NA	habitation	picture	no issues	NA	citizen	Agiir	NA
164217	48.592	7.761	Halyomorpha halys	NA	2018-10-13	NA	habitation	picture	no issues	NA	citizen	Agiir	NA
164218	48.423	7.612	Halyomorpha halys	Leptoglossus occidentalis	2018-10-13	NA	habitation	picture	no issues	NA	citizen	Agiir	NA
164219	48.913	2.245	NA	NA	2018-10-04	NA	habitation	NA	no picture	NA	citizen	Agiir	NA
164220	48.823	2.294	Halyomorpha halys	NA	2018-10-13	NA	garden	picture	no issues	NA	citizen	Agiir	NA
164221	47.742	7.373	Halyomorpha halys	NA	2018-10-13	NA	habitation	picture	no issues	NA	citizen	Agiir	NA
164222	48.592	7.726	Halyomorpha halys	Nezara viridula	2018-10-13	NA	habitation	picture	no issues	NA	citizen	Agiir	NA
164223	47.624	1.76	Gymnosporangium sp.	NA	2018-10-13	NA	garden	picture	no issues	NA	citizen	Agiir	NA
164225	47.575	7.553	Halyomorpha halys	NA	2018-10-13	NA	habitation	picture	no issues	NA	citizen	Agiir	NA
164226	43.814	7.32	Halyomorpha halys	NA	2018-10-13	NA	garden	picture	no issues	NA	citizen	Agiir	NA
164227	48.175	6.459	NA	NA	2018-10-13	NA	habitation	NA	no picture	NA	citizen	Agiir	NA
164229	47.761	7.278	NA	NA	2018-10-13	NA	habitation	NA	no picture	NA	citizen	Agiir	NA
164230	45.768	4.877	Halyomorpha halys	NA	2018-10-13	NA	garden	picture	no issues	NA	citizen	Agiir	NA
164231	45.768	4.877	Halyomorpha halys	NA	2018-10-13	NA	habitation	picture	no issues	NA	citizen	Agiir	NA
164232	47.938	6.65	Rhaphigaster nebulosa	NA	2018-10-13	NA	habitation	picture	no issues	NA	citizen	Agiir	NA
164233	48.937	2.219	Halyomorpha halys	NA	2018-10-13	NA	garden	picture	no issues	NA	citizen	Agiir	NA
164234	48.837	2.346	NA	NA	2018-10-13	NA	habitation	NA	no picture	NA	citizen	Agiir	NA
164235	43.594	3.869	NA	NA	2018-10-13	NA	habitation	NA	no picture	NA	citizen	Agiir	NA
164236	47.197	6.023	NA	NA	2018-10-13	NA	habitation	NA	no picture	NA	citizen	Agiir	NA
164237	48.884	2.378	Halyomorpha halys	NA	2018-10-13	NA	habitation	picture	no issues	NA	citizen	Agiir	NA
164238	48.911	2.286	NA	NA	2018-10-13	NA	garden	NA	no picture	NA	citizen	Agiir	NA
164239	47.732	7.346	Halyomorpha halys	NA	2018-10-13	NA	habitation	picture	no issues	NA	citizen	Agiir	NA
164240	48.821	2.306	Halyomorpha halys	NA	2018-10-13	NA	habitation	picture	no issues	NA	citizen	Agiir	NA
164241	48.26	7.417	NA	NA	2018-10-13	NA	habitation	NA	no picture	NA	citizen	Agiir	NA
164242	43.415	5.256	Halyomorpha halys	NA	2018-10-13	NA	habitation	picture	no issues	NA	citizen	Agiir	NA
164245	48.819	2.233	Pentatomidae	NA	2018-10-13	NA	habitation	picture	poor picture definition	NA	citizen	Agiir	NA
164246	48.63	7.74	Halyomorpha halys	NA	2018-10-13	NA	habitation	picture	no issues	NA	citizen	Agiir	NA
164247	43.42	5.223	Halyomorpha halys	NA	2018-10-13	NA	habitation	picture	no issues	NA	citizen	Agiir	NA
164248	48.781	5.171	Rhaphigaster nebulosa	NA	2018-10-13	NA	habitation	picture	no issues	NA	citizen	Agiir	NA
164253	47.102	6.139	Rhaphigaster nebulosa	NA	2018-10-13	NA	habitation	picture	no issues	NA	citizen	Agiir	NA
164254	43.833	7.361	Halyomorpha halys	NA	2018-10-13	NA	garden	picture	no issues	NA	citizen	Agiir	NA
164256	48.577	7.749	Pentatomidae	NA	2018-10-13	NA	habitation	picture	poor picture definition	NA	citizen	Agiir	NA
164257	43.728	7.275	Halyomorpha halys	NA	2018-10-13	NA	habitation	picture	no issues	NA	citizen	Agiir	NA
164259	48.49	2.219	Rhaphigaster nebulosa	NA	2018-10-13	NA	habitation	picture	no issues	NA	citizen	Agiir	NA
164260	48.49	2.219	Rhaphigaster nebulosa	NA	2018-10-13	NA	garden	picture	duplicated form	164259	citizen	Agiir	NA
164261	45.752	4.811	Halyomorpha halys	NA	2018-10-13	NA	habitation	picture	no issues	NA	citizen	Agiir	NA
164262	49.078	2.359	NA	NA	2018-10-13	NA	habitation	NA	no picture	NA	citizen	Agiir	NA
164263	45.571	5.945	Pentatomidae	NA	2018-10-13	NA	habitation	picture	poor picture definition	NA	citizen	Agiir	NA
164264	49.27	4.047	NA	NA	2018-10-13	NA	garden	NA	no picture	NA	citizen	Agiir	NA
164265	45.731	4.776	Halyomorpha halys	NA	2018-10-13	NA	habitation	picture	no issues	NA	citizen	Agiir	NA
164266	48.915	2.277	Halyomorpha halys	NA	2018-10-13	NA	habitation	picture	no issues	NA	citizen	Agiir	NA
164267	48.845	2.262	Halyomorpha halys	NA	2018-10-06	NA	habitation	picture	no issues	NA	citizen	Agiir	NA
164268	48.858	2.38	Halyomorpha halys	NA	2018-10-13	NA	habitation	picture	no issues	NA	citizen	Agiir	NA
164269	47.671	7.272	NA	NA	2018-10-13	NA	garden	NA	no picture	NA	citizen	Agiir	NA
164270	45.696	4.889	NA	NA	2018-10-13	NA	habitation	NA	no picture	NA	citizen	Agiir	NA
164271	45.715	4.807	Halyomorpha halys	NA	2018-10-11	NA	habitation	picture	no issues	NA	citizen	Agiir	NA
164272	48.851	2.273	Pentatomidae	NA	2018-10-14	NA	habitation	picture	poor picture definition	NA	citizen	Agiir	NA
164273	43.708	7.33	NA	NA	2018-10-14	NA	habitation	NA	no picture	NA	citizen	Agiir	NA
164275	50.695	4.852	Rhaphigaster nebulosa	NA	2018-10-14	NA	habitation	picture	no issues	NA	citizen	Agiir	NA
164276	50.517	4.843	NA	NA	2018-10-05	NA	habitation	NA	no picture	NA	citizen	Agiir	NA
164277	45.178	5.764	NA	NA	2018-10-14	NA	habitation	NA	no picture	NA	citizen	Agiir	NA
164278	45.62	5.236	Nezara viridula	NA	2018-10-14	NA	garden	picture	no issues	NA	citizen	Agiir	NA
164279	49.034	4.726	Rhaphigaster nebulosa	NA	2018-10-14	NA	habitation	picture	no issues	NA	citizen	Agiir	NA
164280	47.74	2.467	Rhaphigaster nebulosa	NA	2018-10-14	NA	garden	picture	no issues	NA	citizen	Agiir	NA
164281	43.752	7.345	NA	NA	2018-10-12	NA	garden	NA	no picture	NA	citizen	Agiir	NA
164283	48.827	2.324	Halyomorpha halys	NA	2018-10-14	NA	habitation	picture	no issues	NA	citizen	Agiir	NA
164284	49.529	1.041	NA	NA	2018-10-14	NA	habitation	NA	no picture	NA	citizen	Agiir	NA
164285	43.424	5.277	Pentatomidae	NA	2018-10-14	NA	habitation	picture	poor picture definition	NA	citizen	Agiir	NA
164286	45.614	5.142	NA	NA	2018-10-14	NA	habitation	NA	no picture	NA	citizen	Agiir	NA
164288	48.422	7.644	Pentatomidae	NA	2018-10-14	NA	habitation	picture	poor picture definition	NA	citizen	Agiir	NA
164289	43.28	5.389	NA	NA	2018-10-14	NA	habitation	NA	no picture	NA	citizen	Agiir	NA
164290	43.72	7.102	Halyomorpha halys	NA	2018-10-14	NA	habitation	picture	no issues	NA	citizen	Agiir	NA
164292	49.058	4.575	NA	NA	2018-10-06	NA	habitation	NA	no picture	NA	citizen	Agiir	NA
164293	48.871	2.394	Pentatomidae	NA	2018-10-13	NA	habitation	picture	poor picture definition	NA	citizen	Agiir	NA
164296	47.634	1.287	NA	NA	2018-10-13	NA	habitation	NA	no picture	NA	citizen	Agiir	NA
164297	49.357	6.165	Halyomorpha halys	NA	2018-10-13	NA	garden	picture	no issues	NA	citizen	Agiir	NA
164298	45.783	4.829	NA	NA	2018-10-14	NA	habitation	NA	no picture	NA	citizen	Agiir	NA
164299	48.606	7.717	Halyomorpha halys	NA	2018-10-14	NA	habitation	picture	no issues	NA	citizen	Agiir	NA
164300	47.809	2.411	Rhaphigaster nebulosa	NA	2018-10-14	NA	habitation	picture	no issues	NA	citizen	Agiir	NA
164302	43.785	7.451	Halyomorpha halys	NA	2018-10-14	NA	habitation	picture	no issues	NA	citizen	Agiir	NA
164303	42.561	9.443	Halyomorpha halys	NA	2018-10-14	NA	habitation	picture	no issues	NA	citizen	Agiir	NA
164304	44.767	-0.619	Halyomorpha halys	NA	2018-10-14	NA	habitation	picture	no issues	NA	citizen	Agiir	NA
164305	48.819	2.234	Pentatomidae	NA	2018-10-14	NA	habitation	picture	poor picture definition	NA	citizen	Agiir	NA
164306	47.743	7.371	Halyomorpha halys	NA	2018-10-14	NA	habitation	picture	no issues	NA	citizen	Agiir	NA
164307	48.57	7.699	Halyomorpha halys	NA	2018-10-14	NA	habitation	picture	no issues	NA	citizen	Agiir	NA
164308	48.858	2.393	Halyomorpha halys	NA	2018-10-14	NA	habitation	picture	no issues	NA	citizen	Agiir	NA
164309	48.689	2.437	NA	NA	2018-10-12	NA	habitation	NA	no picture	NA	citizen	Agiir	NA
164310	49.89	2.278	Leptoglossus occidentalis	NA	2018-10-14	NA	habitation	picture	no issues	NA	citizen	Agiir	NA
164311	48.835	2.299	NA	NA	2018-10-14	NA	habitation	NA	no picture	NA	citizen	Agiir	NA
164312	44.876	-0.546	Halyomorpha halys	NA	2018-10-14	NA	habitation	picture	no issues	NA	citizen	Agiir	NA
164313	47.91	2.108	Leptoglossus occidentalis	NA	2018-10-14	NA	habitation	picture	no issues	NA	citizen	Agiir	NA
164314	48.702	7.653	Halyomorpha halys	NA	2018-10-14	NA	habitation	picture	no issues	NA	citizen	Agiir	NA
164316	47.256	-1.558	Leptoglossus occidentalis	NA	2018-10-14	NA	habitation	picture	no issues	NA	citizen	Agiir	NA
164317	45.181	5.713	Halyomorpha halys	NA	2018-10-14	NA	habitation	picture	no issues	NA	citizen	Agiir	NA
164318	46.936	-0.703	Rhaphigaster nebulosa	NA	2018-10-14	NA	habitation	picture	no issues	NA	citizen	Agiir	NA
164319	49.931	2.716	Rhaphigaster nebulosa	NA	2018-10-14	NA	habitation	picture	no issues	NA	citizen	Agiir	NA
164320	48.57	7.699	Halyomorpha halys	NA	2018-10-14	NA	habitation	picture	no issues	NA	citizen	Agiir	NA
164321	49.504	1.041	Leptoglossus occidentalis	NA	2018-10-14	NA	habitation	picture	no issues	NA	citizen	Agiir	NA
164322	46.828	3.478	Pentatomidae	NA	2018-10-14	NA	habitation	picture	poor picture definition	NA	citizen	Agiir	NA
164323	50.449	4.367	NA	NA	2018-10-14	NA	habitation	NA	no picture	NA	citizen	Agiir	NA
164324	47.887	4.043	Rhaphigaster nebulosa	NA	2018-10-14	NA	garden	picture	no issues	NA	citizen	Agiir	NA
164325	45.614	5.225	NA	NA	2018-10-14	NA	habitation	NA	no picture	NA	citizen	Agiir	NA
164326	48.565	2.167	NA	NA	2018-10-12	NA	garden	NA	no picture	NA	citizen	Agiir	NA
164328	45.198	5.772	NA	NA	2018-10-14	NA	habitation	NA	no picture	NA	citizen	Agiir	NA
164329	47.729	7.336	Halyomorpha halys	NA	2018-10-14	NA	habitation	picture	no issues	NA	citizen	Agiir	NA
164330	43.254	6.566	Halyomorpha halys	NA	2018-10-14	NA	habitation	picture	no issues	NA	citizen	Agiir	NA
164331	46.798	2.718	Leptoglossus occidentalis	NA	2018-10-14	NA	habitation	picture	no issues	NA	citizen	Agiir	NA
164332	48.569	7.759	Halyomorpha halys	NA	2018-10-14	NA	habitation	picture	no issues	NA	citizen	Agiir	NA
164334	48.584	7.773	Pentatomidae	NA	2018-10-14	NA	habitation	picture	poor picture definition	NA	citizen	Agiir	NA
164335	48.641	7.713	NA	NA	2018-10-13	NA	habitation	NA	no picture	NA	citizen	Agiir	NA
164336	48.668	6.994	Rhaphigaster nebulosa	NA	2018-10-14	NA	habitation	picture	no issues	NA	citizen	Agiir	NA
164337	48.57	7.699	Halyomorpha halys	NA	2018-10-14	NA	habitation	picture	no issues	NA	citizen	Agiir	NA
164338	50.672	3.093	NA	NA	2018-10-14	NA	habitation	NA	no picture	NA	citizen	Agiir	NA
164339	48.91	7.657	Leptoglossus occidentalis	NA	2018-10-14	NA	habitation	picture	no issues	NA	citizen	Agiir	NA
164340	44.767	-0.619	Halyomorpha halys	NA	2018-10-14	NA	habitation	picture	no issues	NA	citizen	Agiir	NA
164341	48.753	2.632	NA	NA	2018-10-14	NA	habitation	NA	no picture	NA	citizen	Agiir	NA
164342	45.78	4.812	Halyomorpha halys	NA	2018-10-14	NA	habitation	picture	no issues	NA	citizen	Agiir	NA
164343	47.811	7.336	Nezara viridula	NA	2018-10-14	NA	habitation	picture	no issues	NA	citizen	Agiir	NA
164344	48.834	2.337	NA	NA	2018-10-14	NA	habitation	NA	no picture	NA	citizen	Agiir	NA
164345	45.766	4.776	NA	NA	2018-10-14	NA	garden	NA	no picture	NA	citizen	Agiir	NA
164346	43.297	5.413	Halyomorpha halys	NA	2018-10-14	NA	habitation	picture	no issues	NA	citizen	Agiir	NA
164347	47.976	7.609	NA	NA	2018-08-10	NA	garden	NA	no picture	NA	citizen	Agiir	NA
164348	47.974	7.491	Halyomorpha halys	NA	2018-10-14	NA	garden	picture	no issues	NA	citizen	Agiir	NA
164349	48.631	7.719	NA	NA	2018-10-14	NA	habitation	NA	no picture	NA	citizen	Agiir	NA
164350	48.883	2.329	Pentatomidae	NA	2018-10-14	NA	garden	picture	poor picture definition	NA	citizen	Agiir	NA
164351	48.907	2.276	Halyomorpha halys	NA	2018-10-14	NA	habitation	picture	no issues	NA	citizen	Agiir	NA
164352	45.536	5.588	Rhaphigaster nebulosa	NA	2018-10-14	NA	habitation	picture	no issues	NA	citizen	Agiir	NA
164353	47.757	7.281	Halyomorpha halys	NA	2018-10-14	NA	habitation	picture	no issues	NA	citizen	Agiir	NA
164354	48.605	7.779	Halyomorpha halys	NA	2018-10-14	NA	garden	picture	no issues	NA	citizen	Agiir	NA
164355	43.751	7.377	Halyomorpha halys	NA	2018-10-14	NA	habitation	picture	no issues	NA	citizen	Agiir	NA
164357	50.455	4.383	NA	NA	2018-05-25	NA	garden	NA	no picture	NA	citizen	Agiir	NA
164358	43.735	7.27	Halyomorpha halys	NA	2018-10-14	NA	habitation	picture	no issues	NA	citizen	Agiir	NA
164359	47.742	7.363	Halyomorpha halys	NA	2018-10-14	NA	habitation	picture	no issues	NA	citizen	Agiir	NA
164360	48.812	2.321	Pentatomidae	NA	2018-10-14	NA	habitation	picture	poor picture definition	NA	citizen	Agiir	NA
164361	48.626	7.725	Pentatomidae	NA	2018-09-02	NA	habitation	picture	stage of development preventing identification	NA	citizen	Agiir	NA
164362	48.86	2.372	Pentatomidae	NA	2018-10-14	NA	habitation	picture	poor picture definition	NA	citizen	Agiir	NA
164363	48.913	2.247	NA	NA	2018-10-14	NA	habitation	NA	no picture	NA	citizen	Agiir	NA
164364	48.833	2.409	Halyomorpha halys	NA	2018-10-14	NA	habitation	picture	no issues	NA	citizen	Agiir	NA
164365	47.662	1.511	Rhaphigaster nebulosa	NA	2018-10-14	NA	garden	picture	no issues	NA	citizen	Agiir	NA
164366	50.733	2.74	Rhaphigaster nebulosa	NA	2018-10-14	NA	garden	picture	no issues	NA	citizen	Agiir	NA
164367	47.754	7.239	Halyomorpha halys	NA	2018-10-14	NA	garden	picture	no issues	NA	citizen	Agiir	NA
164368	43.707	7.268	Halyomorpha halys	NA	2018-10-14	NA	habitation	picture	no issues	NA	citizen	Agiir	NA
164370	48.873	2.299	NA	NA	2018-10-14	NA	habitation	NA	no picture	NA	citizen	Agiir	NA
164371	48.069	2.882	Rhaphigaster nebulosa	NA	2018-10-14	NA	garden	picture	no issues	NA	citizen	Agiir	NA
164372	48.653	7.702	NA	NA	2018-10-10	NA	habitation	NA	no picture	NA	citizen	Agiir	NA
164373	48.608	7.71	NA	NA	2018-10-12	NA	habitation	NA	no picture	NA	citizen	Agiir	NA
164374	48.903	2.351	Pentatomidae	NA	2018-10-14	NA	habitation	picture	poor picture definition	NA	citizen	Agiir	NA
164375	48.598	7.786	Halyomorpha halys	Rhaphigaster nebulosa	2018-10-14	NA	habitation	picture	no issues	NA	citizen	Agiir	NA
164376	49.622	2.858	Rhaphigaster nebulosa	NA	2018-10-14	NA	habitation	picture	no issues	NA	citizen	Agiir	NA
164377	47.208	6.105	Rhaphigaster nebulosa	NA	2018-10-14	NA	habitation	picture	no issues	NA	citizen	Agiir	NA
164378	48.58	7.735	Halyomorpha halys	NA	2018-10-14	NA	habitation	picture	no issues	NA	citizen	Agiir	NA
164383	48.802	2.345	NA	NA	2018-10-14	NA	habitation	NA	no picture	NA	citizen	Agiir	NA
164386	43.274	5.427	Halyomorpha halys	NA	2018-10-14	NA	habitation	picture	no issues	NA	citizen	Agiir	NA
164387	50.367	3.562	NA	NA	2018-10-06	NA	habitation	NA	no picture	NA	citizen	Agiir	NA
164388	48.386	0.749	NA	NA	2018-10-14	NA	habitation	NA	no picture	NA	citizen	Agiir	NA
164390	49.17	5.399	NA	NA	2018-10-14	NA	habitation	NA	no picture	NA	citizen	Agiir	NA
164394	48.564	7.773	Halyomorpha halys	NA	2018-10-14	NA	habitation	picture	no issues	NA	citizen	Agiir	NA
164395	43.713	7.194	NA	NA	2018-10-14	NA	habitation	NA	no picture	NA	citizen	Agiir	NA
164396	47.269	1.906	Rhaphigaster nebulosa	NA	2018-10-14	NA	habitation	picture	no issues	NA	citizen	Agiir	NA
164397	47.66	7.449	Halyomorpha halys	NA	2018-10-14	NA	habitation	picture	no issues	NA	citizen	Agiir	NA
164398	47.731	7.325	Pentatomidae	NA	2018-10-14	NA	garden	picture	poor picture definition	NA	citizen	Agiir	NA
164399	48.843	2.235	NA	NA	2018-10-14	NA	habitation	NA	no picture	NA	citizen	Agiir	NA
164400	48.826	2.344	Pentatomidae	NA	2018-10-14	NA	habitation	picture	poor picture definition	NA	citizen	Agiir	NA
164402	51.066	2.512	NA	NA	2018-10-14	NA	garden	NA	no picture	NA	citizen	Agiir	NA
164405	49.267	4.069	Pentatomidae	NA	2018-10-14	NA	habitation	picture	poor picture definition	NA	citizen	Agiir	NA
164406	48.226	0.134	Rhaphigaster nebulosa	NA	2018-10-14	NA	habitation	picture	no issues	NA	citizen	Agiir	NA
164407	48.784	4.907	Rhaphigaster nebulosa	NA	2018-10-14	NA	habitation	picture	no issues	NA	citizen	Agiir	NA
164408	43.253	5.404	NA	NA	2018-10-14	NA	habitation	NA	no picture	NA	citizen	Agiir	NA
164409	48.862	2.404	NA	NA	2018-10-14	NA	habitation	NA	no picture	NA	citizen	Agiir	NA
164410	48.871	2.285	NA	NA	2018-10-14	NA	habitation	NA	no picture	NA	citizen	Agiir	NA
164411	49.01	1.706	Rhaphigaster nebulosa	NA	2018-10-14	NA	habitation	picture	no issues	NA	citizen	Agiir	NA
164412	48.797	2.49	Halyomorpha halys	NA	2018-10-15	NA	garden	picture	no issues	NA	citizen	Agiir	NA
164413	47.859	5.333	Leptoglossus occidentalis	NA	2018-10-15	NA	habitation	picture	no issues	NA	citizen	Agiir	NA
164414	48.801	2.444	Halyomorpha halys	NA	2018-10-15	NA	habitation	picture	no issues	NA	citizen	Agiir	NA
164415	51.001	2.085	Leptoglossus occidentalis	NA	2018-10-15	NA	habitation	picture	no issues	NA	citizen	Agiir	NA
164416	43.437	6.495	NA	NA	2018-10-15	NA	habitation	NA	no picture	NA	citizen	Agiir	NA
164418	43.905	4.655	NA	NA	2018-10-14	NA	garden	NA	no picture	NA	citizen	Agiir	NA
164419	48.587	2.06	Rhaphigaster nebulosa	NA	2018-10-15	NA	habitation	picture	no issues	NA	citizen	Agiir	NA
164421	42.692	9.441	Halyomorpha halys	NA	2018-10-15	NA	habitation	picture	no issues	NA	citizen	Agiir	NA
164422	47.624	7.253	NA	NA	2018-10-15	NA	habitation	NA	no picture	NA	citizen	Agiir	NA
164423	49.015	1.169	Coreidae	NA	2018-10-14	NA	habitation	picture	no issues	NA	citizen	Agiir	NA
164426	48.529	2.286	Rhaphigaster nebulosa	NA	2018-10-15	NA	habitation	picture	no issues	NA	citizen	Agiir	NA
164427	45.753	4.906	Halyomorpha halys	NA	2018-10-15	NA	habitation	picture	no issues	NA	citizen	Agiir	NA
164428	48.816	2.282	Halyomorpha halys	NA	2018-10-15	NA	habitation	picture	no issues	NA	citizen	Agiir	NA
164429	48.859	2.402	Pentatomidae	NA	2018-10-15	NA	habitation	picture	poor picture definition	NA	citizen	Agiir	NA
164430	48.859	2.402	Halyomorpha halys	NA	2018-10-15	NA	habitation	picture	no issues	NA	citizen	Agiir	NA
164431	48.841	2.281	NA	NA	2018-10-11	NA	habitation	NA	no picture	NA	citizen	Agiir	NA
164432	48.841	2.281	NA	NA	2018-10-12	NA	habitation	NA	no picture	NA	citizen	Agiir	NA
164433	48.841	2.281	NA	NA	2018-10-14	NA	habitation	NA	no picture	NA	citizen	Agiir	NA
164437	45.165	5.717	Halyomorpha halys	NA	2018-10-15	NA	garden	picture	no issues	NA	citizen	Agiir	NA
164438	45.647	5.869	Halyomorpha halys	NA	2018-10-15	NA	garden	picture	no issues	NA	citizen	Agiir	NA
164439	43.283	5.452	Halyomorpha halys	NA	2018-10-15	NA	habitation	picture	no issues	NA	citizen	Agiir	NA
164440	44.833	-0.615	Curculionidae	NA	2018-10-15	NA	habitation	picture	no issues	NA	citizen	Agiir	NA
164441	50.648	3.198	Pentatomidae	NA	2018-10-15	NA	habitation	picture	poor picture definition	NA	citizen	Agiir	NA
164442	43.75	7.423	Halyomorpha halys	NA	2018-10-15	NA	garden	picture	no issues	NA	citizen	Agiir	NA
164445	47.73	7.341	Halyomorpha halys	NA	2018-10-15	NA	habitation	picture	no issues	NA	citizen	Agiir	NA
164446	47.474	-1.086	Rhaphigaster nebulosa	NA	2018-10-15	NA	garden	picture	no issues	NA	citizen	Agiir	NA
164447	48.592	7.72	Halyomorpha halys	NA	2018-10-15	NA	garden	picture	no issues	NA	citizen	Agiir	NA
164448	48.529	7.323	Rhaphigaster nebulosa	NA	2018-10-15	NA	habitation	picture	no issues	NA	citizen	Agiir	NA
164449	44.685	-0.365	NA	NA	2018-10-10	NA	garden	NA	no picture	NA	citizen	Agiir	NA
164451	48.56	7.786	NA	NA	2018-09-05	NA	habitation	NA	no picture	NA	citizen	Agiir	NA
164452	48.474	2.679	NA	NA	2018-10-15	NA	habitation	NA	no picture	NA	citizen	Agiir	NA
164453	48.859	2.392	Halyomorpha halys	NA	2018-10-15	NA	habitation	picture	no issues	NA	citizen	Agiir	NA
164454	42.102	9.474	Halyomorpha halys	NA	2018-10-15	NA	habitation	picture	no issues	NA	citizen	Agiir	NA
164456	47.671	7.093	Rhaphigaster nebulosa	NA	2018-10-15	NA	habitation	picture	no issues	NA	citizen	Agiir	NA
164457	48.019	6.578	Leptoglossus occidentalis	NA	2018-10-15	NA	garden	picture	no issues	NA	citizen	Agiir	NA
164458	48.57	7.699	Halyomorpha halys	NA	2018-10-15	NA	habitation	picture	no issues	NA	citizen	Agiir	NA
164459	48.073	7.4	Halyomorpha halys	NA	2018-10-15	NA	habitation	picture	no issues	NA	citizen	Agiir	NA
164460	47.973	7.49	Leptoglossus occidentalis	NA	2018-10-15	NA	garden	picture	no issues	NA	citizen	Agiir	NA
164462	49.494	1.694	Pentatomidae	NA	2018-10-15	NA	garden	picture	poor picture definition	NA	citizen	Agiir	NA
164464	48.566	7.774	Halyomorpha halys	Leptoglossus occidentalis	2018-10-15	NA	habitation	picture	no issues	NA	citizen	Agiir	NA
164465	47.728	7.168	Halyomorpha halys	NA	2018-10-15	NA	garden	picture	no issues	NA	citizen	Agiir	NA
164466	47.52	7.002	Halyomorpha halys	NA	2018-10-15	NA	habitation	picture	no issues	NA	citizen	Agiir	NA
164467	45.753	4.906	NA	NA	2018-10-15	NA	garden	NA	no picture	NA	citizen	Agiir	NA
164468	48.589	7.738	Nezara viridula	NA	2018-10-15	NA	habitation	picture	no issues	NA	citizen	Agiir	NA
164469	48.563	7.769	NA	NA	2018-10-15	NA	habitation	NA	no picture	NA	citizen	Agiir	NA
164470	48.859	2.402	Pentatomidae	NA	2018-10-15	NA	habitation	picture	poor picture definition	NA	citizen	Agiir	NA
164471	48.589	7.772	Pentatomidae	NA	2018-10-15	NA	habitation	picture	poor picture definition	NA	citizen	Agiir	NA
164472	45.733	4.815	NA	NA	2018-10-12	NA	habitation	NA	no picture	NA	citizen	Agiir	NA
164473	48.883	2.236	NA	NA	2018-10-15	NA	habitation	NA	no picture	NA	citizen	Agiir	NA
164475	49.294	2.594	Rhaphigaster nebulosa	NA	2018-10-15	NA	habitation	picture	no issues	NA	citizen	Agiir	NA
164476	48.561	7.695	NA	NA	2018-10-15	NA	habitation	NA	no picture	NA	citizen	Agiir	NA
164477	45.8	4.796	Halyomorpha halys	NA	2018-10-15	NA	garden	picture	no issues	NA	citizen	Agiir	NA
164478	48.809	1.962	NA	NA	2018-10-09	NA	habitation	NA	no picture	NA	citizen	Agiir	NA
164480	45.166	5.725	NA	NA	2018-10-15	NA	habitation	NA	no picture	NA	citizen	Agiir	NA
164481	48.904	2.327	Halyomorpha halys	NA	2018-10-15	NA	habitation	picture	no issues	NA	citizen	Agiir	NA
164482	48.917	2.272	Halyomorpha halys	NA	2018-10-15	NA	habitation	picture	no issues	NA	citizen	Agiir	NA
164483	48.904	2.378	NA	NA	2018-10-13	NA	habitation	NA	no picture	NA	citizen	Agiir	NA
164484	48.905	2.378	Halyomorpha halys	NA	2018-10-15	NA	habitation	picture	no issues	NA	citizen	Agiir	NA
164485	48.57	7.766	NA	NA	2018-10-15	NA	habitation	NA	no picture	NA	citizen	Agiir	NA
164486	48.57	7.766	NA	NA	2018-10-15	NA	habitation	NA	no picture	NA	citizen	Agiir	NA
164489	45.801	4.849	NA	NA	2018-10-15	NA	garden	NA	no picture	NA	citizen	Agiir	NA
164491	50.447	3.187	Rhaphigaster nebulosa	NA	2018-10-15	NA	habitation	picture	no issues	NA	citizen	Agiir	NA
164493	44.826	-0.581	Halyomorpha halys	NA	2018-10-15	NA	habitation	picture	no issues	NA	citizen	Agiir	NA
164495	47.363	2.436	Pentatomidae	NA	2018-10-15	NA	habitation	picture	poor picture definition	NA	citizen	Agiir	NA
164497	45.663	5.92	NA	NA	2018-10-15	NA	habitation	NA	no picture	NA	citizen	Agiir	NA
164498	44.396	4.397	Halyomorpha halys	NA	2018-10-15	NA	habitation	picture	no issues	NA	citizen	Agiir	NA
164499	46.142	8.904	Halyomorpha halys	NA	2018-10-15	NA	habitation	picture	no issues	NA	citizen	Agiir	NA
164500	48.57	7.699	Halyomorpha halys	NA	2018-10-15	NA	habitation	picture	no issues	NA	citizen	Agiir	NA
164501	45.756	4.819	NA	NA	2018-10-15	NA	habitation	NA	no picture	NA	citizen	Agiir	NA
164502	45.712	4.889	Rhaphigaster nebulosa	NA	2018-10-15	NA	habitation	picture	no issues	NA	citizen	Agiir	NA
164503	50.623	3.071	NA	NA	2018-10-14	NA	habitation	NA	no picture	NA	citizen	Agiir	NA
164504	49.029	1.617	NA	NA	2018-10-15	NA	habitation	NA	no picture	NA	citizen	Agiir	NA
164505	48.846	2.35	Halyomorpha halys	NA	2018-10-16	NA	garden	picture	no issues	NA	citizen	Agiir	NA
164506	49.029	1.617	Rhaphigaster nebulosa	NA	2018-10-15	NA	habitation	picture	no issues	NA	citizen	Agiir	NA
164507	48.846	2.35	NA	NA	2018-10-16	NA	garden	NA	no picture	NA	citizen	Agiir	NA
164508	48.846	2.35	Halyomorpha halys	NA	2018-10-16	NA	habitation	picture	no issues	NA	citizen	Agiir	NA
164509	48.581	7.712	Halyomorpha halys	NA	2018-10-14	NA	habitation	picture	no issues	NA	citizen	Agiir	NA
164512	48.859	2.402	Halyomorpha halys	NA	2018-10-16	NA	habitation	picture	no issues	NA	citizen	Agiir	NA
164513	48.812	2.466	NA	NA	2018-10-15	NA	garden	NA	no picture	NA	citizen	Agiir	NA
164515	47.538	7.336	NA	NA	2018-10-02	NA	habitation	NA	no picture	NA	citizen	Agiir	NA
164516	43.493	1.526	Halyomorpha halys	NA	2018-10-13	NA	habitation	picture	no issues	NA	citizen	Agiir	NA
164517	45.187	5.734	Pentatomidae	NA	2018-10-16	NA	habitation	picture	poor picture definition	NA	citizen	Agiir	NA
164519	48.781	5.171	Rhaphigaster nebulosa	NA	2018-10-16	NA	habitation	picture	no issues	NA	citizen	Agiir	NA
164520	48.528	7.698	NA	NA	2018-10-16	NA	habitation	NA	no picture	NA	citizen	Agiir	NA
164521	45.729	4.859	NA	NA	2018-10-15	NA	garden	NA	no picture	NA	citizen	Agiir	NA
164522	48.816	2.275	Halyomorpha halys	Nezara viridula	2018-10-16	NA	habitation	picture	no issues	NA	citizen	Agiir	NA
164523	48.881	2.335	Halyomorpha halys	NA	2018-10-16	NA	habitation	picture	no issues	NA	citizen	Agiir	NA
164526	49.007	6.39	NA	NA	2018-10-13	NA	habitation	NA	no picture	NA	citizen	Agiir	NA
164527	48.876	2.34	Pentatomidae	NA	2018-10-16	NA	habitation	picture	poor picture definition	NA	citizen	Agiir	NA
164528	48.912	2.253	Halyomorpha halys	NA	2018-10-16	NA	habitation	picture	no issues	NA	citizen	Agiir	NA
164529	43.833	4.347	NA	NA	2018-10-07	NA	habitation	NA	no picture	NA	citizen	Agiir	NA
164530	48.91	2.399	NA	NA	2018-10-16	NA	habitation	NA	no picture	NA	citizen	Agiir	NA
164532	48.864	2.382	Halyomorpha halys	NA	2018-10-16	NA	habitation	picture	no issues	NA	citizen	Agiir	NA
164533	44.827	-0.578	NA	NA	2018-10-16	NA	habitation	NA	no picture	NA	citizen	Agiir	NA
164534	47.669	-2.298	Rhaphigaster nebulosa	NA	2018-10-16	NA	garden	picture	no issues	NA	citizen	Agiir	NA
164535	50.235	2.338	Pentatomidae	NA	2018-10-16	NA	crop	picture	poor picture definition	NA	citizen	Agiir	NA
164536	45.474	4.387	Leptoglossus occidentalis	NA	2018-10-16	NA	habitation	picture	no issues	NA	citizen	Agiir	NA
164537	48.826	2.341	Pentatomidae	NA	2018-10-16	NA	habitation	picture	poor picture definition	NA	citizen	Agiir	NA
164538	46.349	6.09	Rhaphigaster nebulosa	Leptoglossus occidentalis	2018-10-02	NA	habitation	picture	no issues	NA	citizen	Agiir	NA
164539	48.865	2.396	Pentatomidae	NA	2018-10-16	NA	habitation	picture	poor picture definition	NA	citizen	Agiir	NA
164540	46.596	0.303	Rhaphigaster nebulosa	NA	2018-10-16	NA	habitation	picture	no issues	NA	citizen	Agiir	NA
164541	48.225	2.637	Pentatomidae	NA	2018-10-16	NA	habitation	picture	poor picture definition	NA	citizen	Agiir	NA
164542	48.837	2.279	Halyomorpha halys	NA	2018-10-16	NA	habitation	picture	no issues	NA	citizen	Agiir	NA
164543	47.754	7.339	Pentatomidae	NA	2018-10-16	NA	habitation	picture	poor picture definition	NA	citizen	Agiir	NA
164544	48.821	2.342	NA	NA	2018-10-16	NA	habitation	NA	no picture	NA	citizen	Agiir	NA
164545	48.607	7.778	NA	NA	2018-10-16	NA	habitation	NA	no picture	NA	citizen	Agiir	NA
164547	48.577	7.748	Halyomorpha halys	NA	2018-10-16	NA	habitation	picture	no issues	NA	citizen	Agiir	NA
164548	43.284	5.514	Halyomorpha halys	NA	2018-10-16	NA	habitation	picture	no issues	NA	citizen	Agiir	NA
164549	48.594	7.716	NA	NA	2018-10-16	NA	habitation	NA	no picture	NA	citizen	Agiir	NA
164550	45.717	4.806	Halyomorpha halys	NA	2018-10-16	NA	habitation	picture	no issues	NA	citizen	Agiir	NA
164551	48.853	2.366	Halyomorpha halys	NA	2018-10-16	NA	habitation	picture	no issues	NA	citizen	Agiir	NA
164552	48.76	2.422	Halyomorpha halys	NA	2018-10-16	NA	habitation	picture	no issues	NA	citizen	Agiir	NA
164553	48.523	7.741	Halyomorpha halys	NA	2018-10-15	NA	habitation	picture	no issues	NA	citizen	Agiir	NA
164554	48.578	7.755	NA	NA	2018-10-16	NA	habitation	NA	no picture	NA	citizen	Agiir	NA
164555	48.809	2.064	Rhaphigaster nebulosa	NA	2018-10-16	NA	habitation	picture	no issues	NA	citizen	Agiir	NA
164556	50.571	2.278	NA	NA	2018-10-16	NA	habitation	NA	no picture	NA	citizen	Agiir	NA
164557	45.721	4.918	Halyomorpha halys	NA	2018-10-16	NA	habitation	picture	no issues	NA	citizen	Agiir	NA
164558	48.828	2.363	Pentatomidae	NA	2018-10-16	NA	habitation	picture	poor picture definition	NA	citizen	Agiir	NA
164559	45.599	3.283	Rhaphigaster nebulosa	NA	2018-10-16	NA	habitation	picture	no issues	NA	citizen	Agiir	NA
164560	50.33	3.223	Rhaphigaster nebulosa	NA	2018-10-16	NA	habitation	picture	no issues	NA	citizen	Agiir	NA
164563	43.251	0.071	Halyomorpha halys	NA	2018-10-16	NA	habitation	picture	no issues	NA	citizen	Agiir	NA
164564	46.248	5.257	Pentatomidae	NA	2018-10-16	NA	habitation	picture	poor picture definition	NA	citizen	Agiir	NA
164565	50.675	3.128	NA	NA	2018-10-16	NA	habitation	NA	no picture	NA	citizen	Agiir	NA
164566	45.791	4.815	NA	NA	2018-10-08	NA	habitation	NA	no picture	NA	citizen	Agiir	NA
164567	48.823	2.348	Pentatomidae	NA	2018-10-16	NA	habitation	picture	poor picture definition	NA	citizen	Agiir	NA
164568	48.643	7.715	NA	NA	2018-10-16	NA	habitation	NA	no picture	NA	citizen	Agiir	NA
164569	48.607	7.646	NA	NA	2018-10-16	NA	habitation	NA	no picture	NA	citizen	Agiir	NA
164573	43.538	1.466	NA	NA	2018-10-16	NA	habitation	NA	no picture	NA	citizen	Agiir	NA
164574	48.835	2.325	NA	NA	2018-10-16	NA	habitation	NA	no picture	NA	citizen	Agiir	NA
164575	48.858	2.372	Halyomorpha halys	NA	2018-10-16	NA	habitation	picture	no issues	NA	citizen	Agiir	NA
164576	46.897	-1.698	NA	NA	2018-10-16	NA	garden	NA	no picture	NA	citizen	Agiir	NA
164577	43.671	-0.487	NA	NA	2018-10-03	NA	garden	NA	no picture	NA	citizen	Agiir	NA
164578	50.266	2.752	Rhaphigaster nebulosa	NA	2018-09-22	NA	habitation	picture	no issues	NA	citizen	Agiir	NA
164579	43.323	-0.334	NA	NA	2018-10-16	NA	habitation	NA	no picture	NA	citizen	Agiir	NA
164581	48.905	2.276	Halyomorpha halys	NA	2018-10-16	NA	habitation	picture	no issues	NA	citizen	Agiir	NA
164582	44.821	-0.58	NA	NA	2018-10-15	NA	habitation	NA	no picture	NA	citizen	Agiir	NA
164583	48.828	2.364	NA	NA	2018-10-16	NA	habitation	NA	no picture	NA	citizen	Agiir	NA
164584	45.859	5.06	NA	NA	2018-10-16	NA	habitation	NA	no picture	NA	citizen	Agiir	NA
164585	48.828	2.364	NA	NA	2018-10-16	NA	habitation	NA	no picture	NA	citizen	Agiir	NA
164586	48.489	5.354	Pentatomidae	NA	2018-10-16	NA	habitation	picture	poor picture definition	NA	citizen	Agiir	NA
164588	43.326	5.437	NA	NA	2018-10-17	NA	habitation	NA	no picture	NA	citizen	Agiir	NA
164590	50.287	2.751	NA	NA	2018-10-17	NA	habitation	NA	no picture	NA	citizen	Agiir	NA
164591	50.367	2.811	Rhaphigaster nebulosa	NA	2018-10-17	NA	habitation	picture	no issues	NA	citizen	Agiir	NA
164593	48.86	2.122	Rhaphigaster nebulosa	NA	2018-10-16	NA	habitation	picture	no issues	NA	citizen	Agiir	NA
164594	48.362	6.844	Rhaphigaster nebulosa	NA	2018-10-17	NA	habitation	picture	no issues	NA	citizen	Agiir	NA
164596	45.184	5.714	Halyomorpha halys	NA	2018-10-17	NA	habitation	picture	no issues	NA	citizen	Agiir	NA
164597	45.818	4.715	Nezara viridula	NA	2018-10-17	NA	habitation	picture	no issues	NA	citizen	Agiir	NA
164598	48.811	2.327	Halyomorpha halys	NA	2018-10-17	NA	habitation	picture	no issues	NA	citizen	Agiir	NA
164599	50.31	2.936	NA	NA	2018-10-17	NA	habitation	NA	no picture	NA	citizen	Agiir	NA
164600	48.837	2.28	Nezara viridula	NA	2018-10-17	NA	habitation	picture	no issues	NA	citizen	Agiir	NA
164601	43.334	5.447	Halyomorpha halys	NA	2018-10-17	NA	habitation	picture	no issues	NA	citizen	Agiir	NA
164602	48.57	7.699	Pentatomidae	NA	2018-10-17	NA	habitation	picture	poor picture definition	NA	citizen	Agiir	NA
164603	43.317	5.389	Halyomorpha halys	NA	2018-10-17	NA	habitation	picture	no issues	NA	citizen	Agiir	NA
164604	47.872	6.474	Leptoglossus occidentalis	NA	2018-10-17	NA	habitation	picture	no issues	NA	citizen	Agiir	NA
164605	45.557	5.919	Halyomorpha halys	NA	2018-10-17	NA	habitation	picture	no issues	NA	citizen	Agiir	NA
164606	48.645	7.668	Halyomorpha halys	NA	2018-10-17	NA	habitation	picture	no issues	NA	citizen	Agiir	NA
164607	45.764	4.804	Halyomorpha halys	NA	2018-10-17	NA	habitation	picture	no issues	NA	citizen	Agiir	NA
164608	48.57	7.699	Pentatomidae	NA	2018-10-17	NA	habitation	picture	poor picture definition	NA	citizen	Agiir	NA
164609	48.57	7.699	Pentatomidae	NA	2018-10-17	NA	habitation	picture	poor picture definition	NA	citizen	Agiir	NA
164610	48.54	7.767	Leptoglossus occidentalis	NA	2018-10-17	NA	habitation	picture	no issues	NA	citizen	Agiir	NA
164611	49.261	0.169	Rhaphigaster nebulosa	NA	2018-10-17	NA	habitation	picture	no issues	NA	citizen	Agiir	NA
164612	48.866	2.321	Halyomorpha halys	NA	2018-10-17	NA	habitation	picture	no issues	NA	citizen	Agiir	NA
164613	48.058	7.304	Halyomorpha halys	NA	2018-10-17	NA	garden	picture	no issues	NA	citizen	Agiir	NA
164614	45.181	5.714	Pentatomidae	NA	2018-10-17	NA	habitation	picture	poor picture definition	NA	citizen	Agiir	NA
164615	48.869	2.22	Halyomorpha halys	NA	2018-10-17	NA	habitation	picture	no issues	NA	citizen	Agiir	NA
164616	50.252	1.666	Pentatomidae	NA	2018-10-17	NA	habitation	picture	poor picture definition	NA	citizen	Agiir	NA
164617	46.666	0.402	Rhaphigaster nebulosa	NA	2018-10-17	NA	habitation	picture	no issues	NA	citizen	Agiir	NA
164618	48.854	2.292	Halyomorpha halys	NA	2018-10-17	NA	habitation	picture	no issues	NA	citizen	Agiir	NA
164619	45.766	4.857	Halyomorpha halys	NA	2018-10-17	NA	habitation	picture	no issues	NA	citizen	Agiir	NA
164620	48.854	2.407	NA	NA	2018-10-16	NA	habitation	NA	no picture	NA	citizen	Agiir	NA
164621	48.886	2.3	NA	NA	2018-10-10	NA	habitation	NA	no picture	NA	citizen	Agiir	NA
164622	49.301	-0.387	Pentatomidae	NA	2018-10-17	NA	habitation	picture	poor picture definition	NA	citizen	Agiir	NA
164623	45.562	5.963	Halyomorpha halys	NA	2018-10-17	NA	habitation	picture	no issues	NA	citizen	Agiir	NA
164624	50.446	3.135	NA	NA	2018-10-17	NA	habitation	NA	no picture	NA	citizen	Agiir	NA
164626	43.926	4.817	Halyomorpha halys	NA	2018-10-17	NA	habitation	picture	no issues	NA	citizen	Agiir	NA
164627	48.886	2.276	NA	NA	2018-10-17	NA	garden	NA	no picture	NA	citizen	Agiir	NA
164628	45.968	4.804	Pentatomidae	NA	2018-10-17	NA	garden	picture	poor picture definition	NA	citizen	Agiir	NA
164630	48.852	2.39	NA	NA	2018-10-16	NA	habitation	NA	no picture	NA	citizen	Agiir	NA
164634	43.619	1.303	Rhaphigaster nebulosa	NA	2018-10-17	NA	habitation	picture	no issues	NA	citizen	Agiir	NA
164636	47.592	2.78	Rhaphigaster nebulosa	NA	2018-10-17	NA	garden	picture	no issues	NA	citizen	Agiir	NA
164637	43.55	6.301	NA	NA	2018-10-12	NA	habitation	NA	no picture	NA	citizen	Agiir	NA
164638	45.72	4.81	Halyomorpha halys	NA	2018-10-17	NA	habitation	picture	no issues	NA	citizen	Agiir	NA
164639	49.417	1.105	NA	NA	2018-10-17	NA	habitation	NA	no picture	NA	citizen	Agiir	NA
164640	43.55	6.301	NA	NA	2018-10-12	NA	habitation	NA	no picture	NA	citizen	Agiir	NA
164641	45.793	3.071	Rhaphigaster nebulosa	NA	2018-10-17	NA	habitation	picture	no issues	NA	citizen	Agiir	NA
164642	45.191	5.78	Halyomorpha halys	NA	2018-10-15	NA	habitation	picture	no issues	NA	citizen	Agiir	NA
164643	48.903	2.301	Pentatomidae	NA	2018-10-17	NA	habitation	picture	poor picture definition	NA	citizen	Agiir	NA
164644	49.028	1.166	Pentatomidae	NA	2018-10-17	NA	habitation	picture	poor picture definition	NA	citizen	Agiir	NA
164645	49.298	3.575	Rhaphigaster nebulosa	NA	2018-10-17	NA	habitation	picture	no issues	NA	citizen	Agiir	NA
164646	48.786	2.362	Rhaphigaster nebulosa	NA	2018-10-17	NA	habitation	picture	no issues	NA	citizen	Agiir	NA
164647	46.217	-0.953	Rhaphigaster nebulosa	NA	2018-10-17	NA	garden	picture	no issues	NA	citizen	Agiir	NA
164648	48.798	2.336	NA	NA	2018-10-17	NA	habitation	NA	no picture	NA	citizen	Agiir	NA
164649	45.664	5.855	Pentatomidae	NA	2018-10-17	NA	habitation	picture	poor picture definition	NA	citizen	Agiir	NA
164650	48.873	2.382	NA	NA	2018-10-17	NA	habitation	NA	no picture	NA	citizen	Agiir	NA
164651	49.928	2.515	Rhaphigaster nebulosa	NA	2018-10-17	NA	habitation	picture	no issues	NA	citizen	Agiir	NA
164653	45.793	4.832	NA	NA	2018-10-17	NA	habitation	NA	no picture	NA	citizen	Agiir	NA
164654	49.389	3.401	Pentatomidae	NA	2018-10-04	NA	garden	picture	poor picture definition	NA	citizen	Agiir	NA
164655	44.593	2.073	Leptoglossus occidentalis	NA	2018-10-17	NA	habitation	picture	no issues	NA	citizen	Agiir	NA
164656	48.849	2.364	NA	NA	2018-10-17	NA	habitation	NA	no picture	NA	citizen	Agiir	NA
164657	46.106	5.965	NA	NA	2018-10-17	NA	habitation	NA	no picture	NA	citizen	Agiir	NA
164658	45.765	4.791	NA	NA	2018-10-17	NA	habitation	NA	no picture	NA	citizen	Agiir	NA
164659	43.608	3.91	NA	NA	2018-10-17	NA	habitation	NA	no picture	NA	citizen	Agiir	NA
164660	48.612	7.787	Halyomorpha halys	NA	2018-10-17	NA	habitation	picture	no issues	NA	citizen	Agiir	NA
164661	43.713	1.308	NA	NA	2018-10-17	NA	habitation	NA	no picture	NA	citizen	Agiir	NA
164663	48.771	2.83	Rhaphigaster nebulosa	NA	2018-10-17	NA	habitation	picture	no issues	NA	citizen	Agiir	NA
164664	48.831	2.315	NA	NA	2018-10-17	NA	habitation	NA	no picture	NA	citizen	Agiir	NA
164665	45.91	5.189	Rhaphigaster nebulosa	NA	2018-10-17	NA	habitation	picture	no issues	NA	citizen	Agiir	NA
164666	49.131	6.167	Leptoglossus occidentalis	NA	2018-10-17	NA	habitation	picture	no issues	NA	citizen	Agiir	NA
164667	47.753	7.318	Halyomorpha halys	NA	2018-10-17	NA	habitation	picture	no issues	NA	citizen	Agiir	NA
164668	43.196	5.636	NA	NA	2018-10-17	NA	habitation	NA	no picture	NA	citizen	Agiir	NA
164669	48.681	1.754	NA	NA	2018-10-17	NA	habitation	NA	no picture	NA	citizen	Agiir	NA
164670	48.107	-1.202	NA	NA	2018-10-01	NA	garden	NA	no picture	NA	citizen	Agiir	NA
164671	48.472	2.326	NA	NA	2018-10-17	NA	habitation	NA	no picture	NA	citizen	Agiir	NA
164672	45.771	4.794	NA	NA	2018-10-17	NA	habitation	NA	no picture	NA	citizen	Agiir	NA
164673	50.69	3.182	NA	NA	2018-10-18	NA	habitation	NA	no picture	NA	citizen	Agiir	NA
164674	50.69	3.182	NA	NA	2018-10-18	NA	garden	NA	no picture	NA	citizen	Agiir	NA
164675	46.02	4.943	Rhaphigaster nebulosa	NA	2018-10-18	NA	habitation	picture	no issues	NA	citizen	Agiir	NA
164676	46.549	3.337	Leptoglossus occidentalis	NA	2018-09-29	NA	habitation	picture	no issues	NA	citizen	Agiir	NA
164677	48.804	2.379	NA	NA	2018-10-15	NA	habitation	NA	no picture	NA	citizen	Agiir	NA
164678	48.867	2.298	NA	NA	2018-10-18	NA	habitation	NA	no picture	NA	citizen	Agiir	NA
164681	48.263	7.439	NA	NA	2018-10-18	NA	habitation	NA	no picture	NA	citizen	Agiir	NA
164682	49.485	3.005	NA	NA	2018-10-18	NA	habitation	NA	no picture	NA	citizen	Agiir	NA
164683	45.527	4.877	NA	NA	2018-10-18	NA	habitation	NA	no picture	NA	citizen	Agiir	NA
164684	50.483	3.11	NA	NA	2018-10-01	NA	habitation	NA	no picture	NA	citizen	Agiir	NA
164685	48.838	2.417	Halyomorpha halys	NA	2018-10-18	NA	habitation	picture	no issues	NA	citizen	Agiir	NA
164687	50.458	1.588	Rhaphigaster nebulosa	NA	2018-10-18	NA	habitation	picture	no issues	NA	citizen	Agiir	NA
164689	45.569	3.313	Pentatomidae	NA	2018-10-18	NA	habitation	picture	poor picture definition	NA	citizen	Agiir	NA
164690	45.773	4.828	Halyomorpha halys	NA	2018-10-18	NA	habitation	picture	no issues	NA	citizen	Agiir	NA
164691	43.767	7.482	NA	NA	2018-10-18	NA	habitation	NA	no picture	NA	citizen	Agiir	NA
164693	45.774	4.86	NA	NA	2018-10-17	NA	habitation	NA	no picture	NA	citizen	Agiir	NA
164694	47.592	7.569	NA	NA	2018-10-13	NA	habitation	NA	no picture	NA	citizen	Agiir	NA
164695	48.792	2.392	Halyomorpha halys	NA	2018-10-18	NA	habitation	picture	no issues	NA	citizen	Agiir	NA
164696	48.889	2.385	Halyomorpha halys	NA	2018-10-10	NA	garden	picture	no issues	NA	citizen	Agiir	NA
164697	47.884	3.414	Rhaphigaster nebulosa	NA	2018-10-18	NA	habitation	picture	no issues	NA	citizen	Agiir	NA
164699	43.763	7.387	Halyomorpha halys	NA	2018-09-23	NA	habitation	picture	no issues	NA	citizen	Agiir	NA
164701	48.931	2.335	NA	NA	2018-08-01	NA	garden	NA	no picture	NA	citizen	Agiir	NA
164702	48.654	2.294	NA	NA	2018-10-18	NA	habitation	NA	no picture	NA	citizen	Agiir	NA
164703	48.695	6.132	Rhaphigaster nebulosa	NA	2018-10-18	NA	habitation	picture	no issues	NA	citizen	Agiir	NA
164704	43.613	3.892	NA	NA	2018-10-16	NA	habitation	NA	no picture	NA	citizen	Agiir	NA
164706	48.825	2.205	Nezara viridula	NA	2018-10-18	NA	habitation	picture	no issues	NA	citizen	Agiir	NA
164707	48.582	2.086	NA	NA	2018-10-18	NA	garden	NA	no picture	NA	citizen	Agiir	NA
164708	48.917	2.285	NA	NA	2018-10-18	NA	habitation	NA	no picture	NA	citizen	Agiir	NA
164709	48.848	2.334	Halyomorpha halys	NA	2018-10-18	NA	habitation	picture	no issues	NA	citizen	Agiir	NA
164710	48.083	7.347	Leptoglossus occidentalis	NA	2018-10-18	NA	habitation	picture	no issues	NA	citizen	Agiir	NA
164712	45.438	4.413	Leptoglossus occidentalis	NA	2018-10-18	NA	habitation	picture	no issues	NA	citizen	Agiir	NA
164713	49.027	3.025	NA	NA	2018-09-15	NA	garden	NA	no picture	NA	citizen	Agiir	NA
164714	49.027	3.025	NA	NA	2018-09-15	NA	garden	NA	no picture	NA	citizen	Agiir	NA
164715	48.737	7.368	Halyomorpha halys	NA	2018-10-18	NA	habitation	picture	no issues	NA	citizen	Agiir	NA
164716	43.285	5.404	Halyomorpha halys	NA	2018-10-18	NA	garden	picture	no issues	NA	citizen	Agiir	NA
164717	48.633	7.674	Halyomorpha halys	NA	2018-10-18	NA	habitation	picture	no issues	NA	citizen	Agiir	NA
164718	43.778	7.472	Halyomorpha halys	NA	2018-10-18	NA	habitation	picture	no issues	NA	citizen	Agiir	NA
164719	50.748	3.129	Rhaphigaster nebulosa	NA	2018-10-18	NA	habitation	picture	no issues	NA	citizen	Agiir	NA
164720	43.778	7.472	Halyomorpha halys	NA	2018-10-18	NA	habitation	picture	no issues	NA	citizen	Agiir	NA
164722	43.778	7.472	Pentatomidae	NA	2018-10-18	NA	habitation	picture	poor picture definition	NA	citizen	Agiir	NA
164723	47.721	7.169	Pentatomidae	NA	2018-10-18	NA	habitation	picture	poor picture definition	NA	citizen	Agiir	NA
164724	49.29	1.018	Leptoglossus occidentalis	NA	2018-10-18	NA	habitation	picture	no issues	NA	citizen	Agiir	NA
164726	47.184	-0.602	Rhaphigaster nebulosa	NA	2018-10-18	NA	habitation	picture	no issues	NA	citizen	Agiir	NA
164727	43.105	6.059	Halyomorpha halys	NA	2018-10-18	NA	habitation	picture	no issues	NA	citizen	Agiir	NA
164728	43.742	7.288	Halyomorpha halys	NA	2018-10-18	NA	garden	picture	no issues	NA	citizen	Agiir	NA
164729	45.796	3.511	NA	NA	2018-10-18	NA	habitation	NA	no picture	NA	citizen	Agiir	NA
164730	46.386	5.865	NA	NA	2018-10-17	NA	habitation	NA	no picture	NA	citizen	Agiir	NA
164733	49.205	3.767	Halyomorpha halys	NA	2018-10-18	NA	habitation	picture	no issues	NA	citizen	Agiir	NA
164734	49.094	6.213	Halyomorpha halys	NA	2018-10-18	NA	habitation	picture	no issues	NA	citizen	Agiir	NA
164735	48.572	7.714	NA	NA	2018-10-15	NA	habitation	NA	no picture	NA	citizen	Agiir	NA
164736	45.742	4.817	NA	NA	2018-10-15	NA	habitation	NA	no picture	NA	citizen	Agiir	NA
164737	45.512	3.394	Rhaphigaster nebulosa	NA	2018-10-18	NA	garden	picture	no issues	NA	citizen	Agiir	NA
164738	43.651	1.366	Halyomorpha halys	NA	2018-10-14	NA	habitation	picture	no issues	NA	citizen	Agiir	NA
164739	47.585	-2.437	Rhaphigaster nebulosa	NA	2018-10-18	NA	habitation	picture	no issues	NA	citizen	Agiir	NA
164740	43.428	6.667	Halyomorpha halys	NA	2018-10-18	NA	habitation	picture	no issues	NA	citizen	Agiir	NA
164741	47.637	6.826	Rhaphigaster nebulosa	NA	2018-10-18	NA	habitation	picture	no issues	NA	citizen	Agiir	NA
164742	47.751	4.581	Rhaphigaster nebulosa	NA	2018-10-18	NA	habitation	picture	no issues	NA	citizen	Agiir	NA
164743	45.631	0.038	Leptoglossus occidentalis	NA	2018-10-18	NA	habitation	picture	no issues	NA	citizen	Agiir	NA
164744	48.736	2.169	Rhaphigaster nebulosa	NA	2018-10-18	NA	habitation	picture	no issues	NA	citizen	Agiir	NA
164745	48.692	2.249	NA	NA	2018-10-18	NA	habitation	NA	no picture	NA	citizen	Agiir	NA
164746	49.779	4.006	Leptoglossus occidentalis	NA	2018-10-18	NA	habitation	picture	no issues	NA	citizen	Agiir	NA
164747	45.77	4.869	Halyomorpha halys	NA	2018-10-18	NA	habitation	picture	no issues	NA	citizen	Agiir	NA
164748	43.635	3.844	Halyomorpha halys	NA	2018-10-18	NA	garden	picture	no issues	NA	citizen	Agiir	NA
164749	45.757	4.821	Halyomorpha halys	NA	2018-10-18	NA	habitation	picture	no issues	NA	citizen	Agiir	NA
164750	46.009	4.717	NA	NA	2018-10-17	NA	habitation	NA	no picture	NA	citizen	Agiir	NA
164751	48.794	-0.943	Pentatomidae	NA	2018-10-18	NA	habitation	picture	poor picture definition	NA	citizen	Agiir	NA
164752	48.848	2.206	NA	NA	2018-10-18	NA	habitation	NA	no picture	NA	citizen	Agiir	NA
164754	43.535	1.409	Halyomorpha halys	NA	2018-10-18	NA	habitation	picture	no issues	NA	citizen	Agiir	NA
164755	48.806	2.286	NA	NA	2018-10-10	NA	habitation	NA	no picture	NA	citizen	Agiir	NA
164757	49.478	2.885	Leptoglossus occidentalis	NA	2018-10-18	NA	habitation	picture	no issues	NA	citizen	Agiir	NA
164758	48.845	2.423	NA	NA	2018-10-17	NA	habitation	NA	no picture	NA	citizen	Agiir	NA
164759	43.793	7.503	Pentatomidae	NA	2018-10-18	NA	habitation	picture	poor picture definition	NA	citizen	Agiir	NA
164760	48.886	2.232	Leptoglossus occidentalis	NA	2018-10-15	NA	habitation	picture	no issues	NA	citizen	Agiir	NA
164761	47.713	2.216	NA	NA	2018-10-18	NA	habitation	NA	no picture	NA	citizen	Agiir	NA
164762	47.658	6.599	Coreus marginatus	NA	2018-10-18	NA	habitation	picture	no issues	NA	citizen	Agiir	NA
164763	46.192	5.397	Pentatomidae	NA	2018-10-18	NA	habitation	picture	poor picture definition	NA	citizen	Agiir	NA
164764	48.601	7.749	Pentatomidae	NA	2018-10-18	NA	habitation	picture	poor picture definition	NA	citizen	Agiir	NA
164767	48.839	2.157	NA	NA	2018-10-18	NA	habitation	NA	no picture	NA	citizen	Agiir	NA
164770	48.877	2.376	NA	NA	2018-10-18	NA	habitation	NA	no picture	NA	citizen	Agiir	NA
164771	46.262	1.778	Pentatomidae	NA	2018-10-18	NA	habitation	picture	poor picture definition	NA	citizen	Agiir	NA
164772	48.516	7.64	Halyomorpha halys	NA	2018-10-18	NA	habitation	picture	no issues	NA	citizen	Agiir	NA
164773	48.875	7.745	Leptoglossus occidentalis	NA	2018-10-18	NA	habitation	picture	no issues	NA	citizen	Agiir	NA
164774	47.342	-1.7	Rhaphigaster nebulosa	NA	2018-10-18	NA	habitation	picture	no issues	NA	citizen	Agiir	NA
164776	48.784	1.662	NA	NA	2018-10-19	NA	habitation	NA	no picture	NA	citizen	Agiir	NA
164777	43.774	7.503	Nezara viridula	NA	2018-10-19	NA	garden	picture	no issues	NA	citizen	Agiir	NA
164781	47.584	6.706	Leptoglossus occidentalis	NA	2018-10-19	NA	habitation	picture	no issues	NA	citizen	Agiir	NA
164782	45.987	4.049	Rhaphigaster nebulosa	NA	2018-10-01	NA	habitation	picture	no issues	NA	citizen	Agiir	NA
164783	48.781	2.352	Halyomorpha halys	NA	2018-10-19	NA	habitation	picture	no issues	NA	citizen	Agiir	NA
164784	46.102	5.328	NA	NA	2018-10-19	NA	habitation	NA	no picture	NA	citizen	Agiir	NA
164785	49.141	6.125	Rhaphigaster nebulosa	NA	2018-10-19	NA	habitation	picture	no issues	NA	citizen	Agiir	NA
164786	48.56	7.745	NA	NA	2018-10-19	NA	habitation	NA	no picture	NA	citizen	Agiir	NA
164788	43.628	1.432	Pentatomidae	NA	2018-10-19	NA	habitation	picture	poor picture definition	NA	citizen	Agiir	NA
164790	48.4	7.463	Nezara viridula	NA	2018-10-19	NA	habitation	picture	no issues	NA	citizen	Agiir	NA
164791	48.598	1.511	NA	NA	2018-10-12	NA	habitation	NA	no picture	NA	citizen	Agiir	NA
164792	47.481	3.29	Rhaphigaster nebulosa	NA	2018-10-19	NA	habitation	picture	no issues	NA	citizen	Agiir	NA
164793	48.591	7.672	Halyomorpha halys	NA	2018-10-19	NA	habitation	picture	no issues	NA	citizen	Agiir	NA
164794	48.843	2.397	NA	NA	2018-10-19	NA	habitation	NA	no picture	NA	citizen	Agiir	NA
164795	48.877	2.382	Halyomorpha halys	NA	2018-10-19	NA	habitation	picture	no issues	NA	citizen	Agiir	NA
164796	48.075	7.365	NA	NA	2018-10-01	NA	habitation	NA	no picture	NA	citizen	Agiir	NA
164797	43.288	5.376	Halyomorpha halys	NA	2018-10-19	NA	habitation	picture	no issues	NA	citizen	Agiir	NA
164798	47.511	-1.956	Rhaphigaster nebulosa	NA	2018-10-19	NA	habitation	picture	no issues	NA	citizen	Agiir	NA
164799	47.102	-1.822	NA	NA	2018-10-19	NA	habitation	NA	no picture	NA	citizen	Agiir	NA
164800	45.627	-0.999	Rhaphigaster nebulosa	NA	2018-10-19	NA	habitation	picture	no issues	NA	citizen	Agiir	NA
164801	48.569	7.779	Halyomorpha halys	NA	2018-10-19	NA	habitation	picture	no issues	NA	citizen	Agiir	NA
164803	50.53	2.702	Rhaphigaster nebulosa	NA	2018-10-19	NA	garden	picture	no issues	NA	citizen	Agiir	NA
164804	43.553	1.466	Halyomorpha halys	NA	2018-10-19	NA	habitation	picture	no issues	NA	citizen	Agiir	NA
164805	43.544	1.475	Halyomorpha halys	NA	2018-10-19	NA	habitation	picture	no issues	NA	citizen	Agiir	NA
164806	50.289	2.276	Pentatomidae	NA	2018-10-19	NA	crop	picture	poor picture definition	NA	citizen	Agiir	NA
164807	47.68	0.724	Rhaphigaster nebulosa	NA	2018-10-19	NA	garden	picture	no issues	NA	citizen	Agiir	NA
164808	45.685	5.914	Halyomorpha halys	NA	2018-10-13	NA	garden	specimen	no picture	NA	citizen	Agiir	NA
164809	45.786	4.83	Halyomorpha halys	NA	2018-10-19	NA	habitation	picture	no issues	NA	citizen	Agiir	NA
164811	46.08	-0.968	Pentatomidae	NA	2018-10-19	NA	habitation	picture	poor picture definition	NA	citizen	Agiir	NA
164812	45.786	4.83	Halyomorpha halys	NA	2018-10-19	NA	habitation	picture	no issues	NA	citizen	Agiir	NA
164814	45.165	5.717	Halyomorpha halys	NA	2018-10-19	NA	garden	picture	no issues	NA	citizen	Agiir	NA
164815	43.669	4.22	Coccinellidae	NA	2018-10-19	NA	crop	picture	no issues	NA	citizen	Agiir	NA
164816	48.57	7.699	Pentatomidae	NA	2018-10-19	NA	habitation	picture	poor picture definition	NA	citizen	Agiir	NA
164818	45.758	4.821	Pentatomidae	NA	2018-10-19	NA	habitation	picture	poor picture definition	NA	citizen	Agiir	NA
164819	48.761	7.863	Rhaphigaster nebulosa	NA	2018-10-19	NA	garden	picture	no issues	NA	citizen	Agiir	NA
164820	43.293	5.823	Halyomorpha halys	NA	2018-10-19	NA	habitation	picture	no issues	NA	citizen	Agiir	NA
164821	49.495	1.694	Pentatomidae	NA	2018-10-19	NA	habitation	picture	poor picture definition	NA	citizen	Agiir	NA
164822	50.485	3.096	Rhaphigaster nebulosa	NA	2018-10-19	NA	habitation	picture	no issues	NA	citizen	Agiir	NA
164827	50.273	3.062	Leptoglossus occidentalis	NA	2018-10-19	NA	garden	picture	no issues	NA	citizen	Agiir	NA
164831	49.299	2.92	Rhaphigaster nebulosa	NA	2018-10-19	NA	habitation	picture	no issues	NA	citizen	Agiir	NA
164836	43.619	1.303	Rhaphigaster nebulosa	NA	2018-10-17	NA	habitation	picture	no issues	NA	citizen	Agiir	NA
164837	45.723	4.814	Halyomorpha halys	NA	2018-10-19	NA	habitation	picture	no issues	NA	citizen	Agiir	NA
164838	46.711	6.192	Rhaphigaster nebulosa	NA	2018-10-19	NA	garden	picture	no issues	NA	citizen	Agiir	NA
164839	47.335	-0.74	Pentatomidae	NA	2018-10-19	NA	habitation	picture	poor picture definition	NA	citizen	Agiir	NA
164847	45.163	5.72	NA	NA	2018-10-19	NA	habitation	NA	no picture	NA	citizen	Agiir	NA
164848	42.347	9.013	NA	NA	2018-10-16	NA	habitation	NA	no picture	NA	citizen	Agiir	NA
164849	44.844	0.513	Halyomorpha halys	NA	2018-10-19	NA	habitation	picture	no issues	NA	citizen	Agiir	NA
164850	43.288	0.963	Rhaphigaster nebulosa	NA	2018-10-19	NA	habitation	picture	no issues	NA	citizen	Agiir	NA
164851	44.72	-0.543	Halyomorpha halys	NA	2018-10-19	NA	habitation	picture	no issues	NA	citizen	Agiir	NA
164852	48.408	7.449	Halyomorpha halys	NA	2018-10-19	NA	habitation	picture	no issues	NA	citizen	Agiir	NA
164853	48.919	2.113	Leptoglossus occidentalis	NA	2018-10-19	NA	habitation	picture	no issues	NA	citizen	Agiir	NA
164854	44.11	1.112	Halyomorpha halys	NA	2018-10-19	NA	habitation	picture	no issues	NA	citizen	Agiir	NA
164856	48.894	2.172	Rhaphigaster nebulosa	NA	2018-10-19	NA	habitation	picture	no issues	NA	citizen	Agiir	NA
164857	45.785	3.673	Rhaphigaster nebulosa	NA	2018-10-19	NA	habitation	picture	no issues	NA	citizen	Agiir	NA
164858	47.27	-2.219	NA	NA	2018-10-19	NA	garden	NA	no picture	NA	citizen	Agiir	NA
164859	48.868	2.219	Halyomorpha halys	NA	2018-10-19	NA	habitation	picture	no issues	NA	citizen	Agiir	NA
164861	47.8	7.123	NA	NA	2018-10-19	NA	habitation	NA	no picture	NA	citizen	Agiir	NA
164864	43.276	5.361	NA	NA	2018-10-04	NA	habitation	NA	no picture	NA	citizen	Agiir	NA
164865	49.265	6.11	Rhaphigaster nebulosa	NA	2018-10-20	NA	habitation	picture	no issues	NA	citizen	Agiir	NA
164867	48.889	2.325	NA	NA	2018-10-01	NA	habitation	NA	no picture	NA	citizen	Agiir	NA
164868	48.461	7.502	Halyomorpha halys	NA	2018-10-20	NA	habitation	picture	no issues	NA	citizen	Agiir	NA
164869	48.814	2.419	NA	NA	2018-10-20	NA	habitation	NA	no picture	NA	citizen	Agiir	NA
164870	45.701	4.821	NA	NA	2018-10-20	NA	habitation	NA	no picture	NA	citizen	Agiir	NA
164871	44.088	4.57	NA	NA	2018-10-20	NA	habitation	NA	no picture	NA	citizen	Agiir	NA
164872	43.317	5.389	Pentatomidae	NA	2018-10-20	NA	habitation	picture	poor picture definition	NA	citizen	Agiir	NA
164873	48.826	2.364	Nezara viridula	NA	2018-10-20	NA	habitation	picture	no issues	NA	citizen	Agiir	NA
164875	43.317	5.389	Halyomorpha halys	NA	2018-10-20	NA	habitation	picture	no issues	NA	citizen	Agiir	NA
164877	48.944	3.027	Leptoglossus occidentalis	NA	2018-10-20	NA	garden	picture	no issues	NA	citizen	Agiir	NA
164879	48.557	7.747	Pentatomidae	NA	2018-10-20	NA	habitation	picture	poor picture definition	NA	citizen	Agiir	NA
164880	48.883	2.307	Halyomorpha halys	NA	2018-10-20	NA	habitation	picture	no issues	NA	citizen	Agiir	NA
164881	44.793	-0.49	Halyomorpha halys	NA	2018-09-30	NA	habitation	picture	no issues	NA	citizen	Agiir	NA
164883	45.739	4.874	NA	NA	2018-10-20	NA	habitation	NA	no picture	NA	citizen	Agiir	NA
164885	49.332	-0.397	NA	NA	2018-10-20	NA	habitation	NA	no picture	NA	citizen	Agiir	NA
164888	48.306	4.09	Rhaphigaster nebulosa	NA	2018-10-20	NA	habitation	picture	no issues	NA	citizen	Agiir	NA
164889	48.489	7.68	NA	NA	2018-10-20	NA	habitation	NA	no picture	NA	citizen	Agiir	NA
164890	48.102	-1.71	NA	NA	2018-10-13	NA	habitation	NA	no picture	NA	citizen	Agiir	NA
164891	45.689	4.803	NA	NA	2018-10-20	NA	habitation	NA	no picture	NA	citizen	Agiir	NA
164892	48.902	2.256	Rhaphigaster nebulosa	NA	2018-10-20	NA	habitation	picture	no issues	NA	citizen	Agiir	NA
164893	46.379	2.501	Rhaphigaster nebulosa	NA	2018-10-20	NA	habitation	picture	no issues	NA	citizen	Agiir	NA
164894	47.851	-1.482	Pentatomidae	NA	2018-10-20	NA	garden	picture	poor picture definition	NA	citizen	Agiir	NA
164895	45.753	4.867	Halyomorpha halys	NA	2018-10-20	NA	habitation	picture	no issues	NA	citizen	Agiir	NA
164896	45.726	4.825	Halyomorpha halys	NA	2018-10-20	NA	habitation	picture	no issues	NA	citizen	Agiir	NA
164897	50.653	4.552	Rhaphigaster nebulosa	NA	2018-10-20	NA	habitation	picture	no issues	NA	citizen	Agiir	NA
164898	47.926	1.931	NA	NA	2018-10-20	NA	habitation	NA	no picture	NA	citizen	Agiir	NA
164899	43.809	7.485	Halyomorpha halys	NA	2018-10-20	NA	garden	picture	no issues	NA	citizen	Agiir	NA
164900	48.826	2.344	Halyomorpha halys	NA	2018-10-20	NA	habitation	picture	no issues	NA	citizen	Agiir	NA
164901	48.868	2.093	Rhaphigaster nebulosa	NA	2018-10-13	NA	habitation	picture	no issues	NA	citizen	Agiir	NA
164902	43.689	6.982	Halyomorpha halys	NA	2018-10-20	NA	garden	picture	no issues	NA	citizen	Agiir	NA
164903	48.823	2.287	Rhaphigaster nebulosa	NA	2018-10-13	NA	habitation	picture	no issues	NA	citizen	Agiir	NA
164904	47.202	-1.578	Rhaphigaster nebulosa	NA	2018-10-20	NA	habitation	picture	no issues	NA	citizen	Agiir	NA
164906	48.897	2.343	Halyomorpha halys	NA	2018-10-20	NA	habitation	picture	no issues	NA	citizen	Agiir	NA
164907	50.731	2.243	Leptoglossus occidentalis	NA	2018-10-20	NA	garden	picture	no issues	NA	citizen	Agiir	NA
164911	48.88	2.763	Nezara viridula	NA	2018-10-20	NA	habitation	picture	no issues	NA	citizen	Agiir	NA
164913	48.845	2.144	NA	NA	2018-10-20	NA	habitation	NA	no picture	NA	citizen	Agiir	NA
164914	44.105	2.259	NA	NA	2018-10-19	NA	habitation	NA	no picture	NA	citizen	Agiir	NA
164915	48.824	2.298	Halyomorpha halys	NA	2018-10-20	NA	habitation	picture	no issues	NA	citizen	Agiir	NA
164919	48.938	6.046	Rhaphigaster nebulosa	NA	2018-10-20	NA	habitation	picture	no issues	NA	citizen	Agiir	NA
164920	45.823	4.83	Halyomorpha halys	NA	2018-10-20	NA	habitation	picture	no issues	NA	citizen	Agiir	NA
164922	45.94	4.79	Rhaphigaster nebulosa	NA	2018-10-20	NA	habitation	picture	no issues	NA	citizen	Agiir	NA
164923	49.162	2.299	Nezara viridula	NA	2018-10-20	NA	habitation	picture	no issues	NA	citizen	Agiir	NA
164925	46.704	2.285	NA	NA	2018-10-20	NA	habitation	NA	no picture	NA	citizen	Agiir	NA
164926	45.444	-75.678	Halyomorpha halys	NA	2018-10-20	NA	habitation	picture	no issues	NA	citizen	Agiir	NA
164927	43.138	6.151	NA	NA	2018-10-20	NA	habitation	NA	no picture	NA	citizen	Agiir	NA
164929	47.943	-1.656	Rhaphigaster nebulosa	NA	2018-10-20	NA	garden	picture	no issues	NA	citizen	Agiir	NA
164931	43.128	5.921	Halyomorpha halys	NA	2018-10-20	NA	habitation	picture	no issues	NA	citizen	Agiir	NA
164932	43.611	3.855	NA	NA	2018-09-15	NA	habitation	NA	no picture	NA	citizen	Agiir	NA
164933	48.807	2.481	NA	NA	2018-10-17	NA	habitation	NA	no picture	NA	citizen	Agiir	NA
164937	46.078	2.93	Pentatomidae	NA	2018-10-21	NA	garden	picture	poor picture definition	NA	citizen	Agiir	NA
164938	48.368	7.292	NA	NA	2018-10-08	NA	habitation	NA	no picture	NA	citizen	Agiir	NA
164939	48.884	2.308	Halyomorpha halys	NA	2018-10-21	NA	habitation	picture	duplicated form	164880	citizen	Agiir	NA
164940	43.29	5.505	Halyomorpha halys	NA	2018-10-21	NA	habitation	picture	no issues	NA	citizen	Agiir	NA
164941	48.802	1.202	Leptoglossus occidentalis	NA	2018-10-21	NA	garden	picture	no issues	NA	citizen	Agiir	NA
164942	47.846	-0.997	NA	NA	2018-10-19	NA	habitation	NA	no picture	NA	citizen	Agiir	NA
164945	45.952	2.974	Rhaphigaster nebulosa	NA	2018-10-21	NA	habitation	picture	no issues	NA	citizen	Agiir	NA
164947	49.757	2.347	NA	NA	2018-10-21	NA	garden	NA	no picture	NA	citizen	Agiir	NA
164948	48.899	2.266	NA	NA	2018-10-14	NA	habitation	NA	no picture	NA	citizen	Agiir	NA
164949	48.35	6.342	NA	NA	2018-10-19	NA	habitation	NA	no picture	NA	citizen	Agiir	NA
164950	48.821	2.357	NA	NA	2018-10-21	NA	garden	NA	no picture	NA	citizen	Agiir	NA
164951	46.116	3.477	Leptoglossus occidentalis	NA	2018-10-21	NA	habitation	picture	no issues	NA	citizen	Agiir	NA
164953	46.555	0.317	Rhaphigaster nebulosa	NA	2018-10-21	NA	habitation	picture	no issues	NA	citizen	Agiir	NA
164954	46.182	6.289	Leptoglossus occidentalis	NA	2018-10-21	NA	garden	picture	screenshot	NA	citizen	Agiir	NA
164956	43.421	5.29	Dolycoris baccarum	NA	2018-10-21	NA	garden	picture	no issues	NA	citizen	Agiir	NA
164960	48.028	6.773	Rhaphigaster nebulosa	NA	2018-10-21	NA	habitation	picture	no issues	NA	citizen	Agiir	NA
164961	47.671	7.274	Halyomorpha halys	NA	2018-10-07	NA	habitation	picture	no issues	NA	citizen	Agiir	NA
164962	48.849	2.371	Pentatomidae	NA	2018-10-21	NA	habitation	picture	poor picture definition	NA	citizen	Agiir	NA
164963	48.826	2.344	Halyomorpha halys	NA	2018-10-21	NA	habitation	picture	no issues	NA	citizen	Agiir	NA
164964	48.832	2.475	NA	NA	2018-09-01	NA	garden	NA	no picture	NA	citizen	Agiir	NA
164965	49.642	1.586	Leptoglossus occidentalis	NA	2018-10-21	NA	habitation	picture	no issues	NA	citizen	Agiir	NA
164966	48.832	2.37	NA	NA	2018-10-21	NA	habitation	NA	no picture	NA	citizen	Agiir	NA
164967	50.637	3.035	NA	NA	2018-10-21	NA	habitation	NA	no picture	NA	citizen	Agiir	NA
164972	44.821	-0.58	Halyomorpha halys	NA	2018-10-21	NA	habitation	picture	no issues	NA	citizen	Agiir	NA
164974	45.548	3.741	Leptoglossus occidentalis	NA	2018-10-21	NA	habitation	picture	no issues	NA	citizen	Agiir	NA
164978	45.376	2.09	Rhaphigaster nebulosa	NA	2018-10-21	NA	habitation	picture	no issues	NA	citizen	Agiir	NA
164979	45.824	4.83	Halyomorpha halys	NA	2018-10-21	NA	garden	picture	no issues	NA	citizen	Agiir	NA
164980	45.772	4.877	NA	NA	2018-10-21	NA	habitation	NA	no picture	NA	citizen	Agiir	NA
164981	50.615	3.161	NA	NA	2018-10-21	NA	habitation	NA	no picture	NA	citizen	Agiir	NA
164983	49.007	2.312	Leptoglossus occidentalis	NA	2018-10-14	NA	habitation	picture	no issues	NA	citizen	Agiir	NA
164984	46.997	3.158	Pentatomidae	NA	2018-10-21	NA	habitation	picture	poor picture definition	NA	citizen	Agiir	NA
164985	45.682	5.9	Halyomorpha halys	NA	2018-10-21	NA	habitation	picture	no issues	NA	citizen	Agiir	NA
164986	48.954	2.888	Leptoglossus occidentalis	NA	2018-10-21	NA	habitation	picture	no issues	NA	citizen	Agiir	NA
164987	48.89	2.384	NA	NA	2018-10-07	NA	habitation	NA	no picture	NA	citizen	Agiir	NA
164988	48.123	-1.228	Rhaphigaster nebulosa	NA	2018-10-21	NA	habitation	picture	no issues	NA	citizen	Agiir	NA
164989	46.659	3.252	Rhaphigaster nebulosa	NA	2018-10-21	NA	garden	picture	no issues	NA	citizen	Agiir	NA
164990	48.304	4.062	Pentatomidae	NA	2018-10-21	NA	habitation	picture	poor picture definition	NA	citizen	Agiir	NA
164992	48.861	2.372	NA	NA	2018-10-21	NA	habitation	NA	no picture	NA	citizen	Agiir	NA
164993	48.881	2.233	Halyomorpha halys	NA	2018-10-21	NA	habitation	picture	no issues	NA	citizen	Agiir	NA
164994	47.782	-3.629	Rhaphigaster nebulosa	NA	2018-10-21	NA	garden	picture	no issues	NA	citizen	Agiir	NA
164995	48.568	7.764	Halyomorpha halys	NA	2018-10-21	NA	habitation	picture	no issues	NA	citizen	Agiir	NA
164998	48.912	2.291	Halyomorpha halys	NA	2018-10-21	NA	habitation	picture	no issues	NA	citizen	Agiir	NA
164999	47.585	7.563	Halyomorpha halys	NA	2018-10-21	NA	habitation	picture	no issues	NA	citizen	Agiir	NA
165000	45.765	4.821	NA	NA	2018-10-22	NA	habitation	NA	no picture	NA	citizen	Agiir	NA
165001	49.099	6.207	NA	NA	2018-10-22	NA	habitation	NA	no picture	NA	citizen	Agiir	NA
165002	43.741	-0.659	NA	NA	2018-10-22	NA	garden	NA	no picture	NA	citizen	Agiir	NA
165003	46.896	4.316	NA	NA	2018-10-20	NA	habitation	NA	no picture	NA	citizen	Agiir	NA
165004	50.404	2.612	Pentatomidae	NA	2018-10-22	NA	habitation	picture	poor picture definition	NA	citizen	Agiir	NA
165005	47.038	-1.646	Nezara viridula	NA	2018-10-22	NA	habitation	picture	no issues	NA	citizen	Agiir	NA
165006	48.501	1.534	NA	NA	2018-10-21	NA	habitation	NA	no picture	NA	citizen	Agiir	NA
165007	43.6	6.911	Halyomorpha halys	NA	2018-10-22	NA	habitation	picture	no issues	NA	citizen	Agiir	NA
165008	45.809	4.831	Leptoglossus occidentalis	NA	2018-10-22	NA	habitation	picture	no issues	NA	citizen	Agiir	NA
165009	49.757	10.974	NA	NA	2018-10-22	NA	habitation	NA	no picture	NA	citizen	Agiir	NA
165014	43.679	4.816	Pentatomidae	NA	2018-10-22	NA	habitation	picture	poor picture definition	NA	citizen	Agiir	NA
165017	48.169	-1.971	Rhaphigaster nebulosa	NA	2018-10-22	NA	habitation	picture	no issues	NA	citizen	Agiir	NA
165018	48.169	-1.971	Rhaphigaster nebulosa	NA	2018-10-22	NA	habitation	picture	duplicated form	165017	citizen	Agiir	NA
165019	49.735	0.292	NA	NA	2018-10-22	NA	habitation	NA	no picture	NA	citizen	Agiir	NA
165021	43.273	5.389	NA	NA	2018-10-15	NA	habitation	NA	no picture	NA	citizen	Agiir	NA
165022	43.269	5.385	NA	NA	2018-10-22	NA	habitation	NA	no picture	NA	citizen	Agiir	NA
165023	48.845	2.464	NA	NA	2018-10-22	NA	habitation	NA	no picture	NA	citizen	Agiir	NA
165026	48.826	2.268	Pentatomidae	NA	2018-09-15	NA	habitation	picture	poor picture definition	NA	citizen	Agiir	NA
165027	45.786	3.098	Halyomorpha halys	NA	2018-10-22	NA	habitation	picture	no issues	NA	citizen	Agiir	NA
165030	48.773	2.326	NA	NA	2018-10-22	NA	habitation	NA	no picture	NA	citizen	Agiir	NA
165032	47.337	5.054	Halyomorpha halys	NA	2018-10-22	NA	habitation	picture	no issues	NA	citizen	Agiir	NA
165033	50.013	1.302	Rhaphigaster nebulosa	NA	2018-10-22	NA	habitation	picture	no issues	NA	citizen	Agiir	NA
165037	49.317	6.289	Rhaphigaster nebulosa	NA	2018-10-22	NA	habitation	picture	no issues	NA	citizen	Agiir	NA
165038	49.534	-1.454	Rhaphigaster nebulosa	NA	2018-10-22	NA	garden	picture	no issues	NA	citizen	Agiir	NA
165045	48.66	7.728	Leptoglossus occidentalis	NA	2018-10-18	NA	habitation	picture	no issues	NA	citizen	Agiir	NA
165048	48.873	2.382	Pentatomidae	NA	2018-10-23	NA	habitation	picture	poor picture definition	NA	citizen	Agiir	NA
165049	48.282	7.457	Rhaphigaster nebulosa	NA	2018-10-11	NA	garden	picture	no issues	NA	citizen	Agiir	NA
165050	46.079	5.903	Leptoglossus occidentalis	NA	2018-10-23	NA	habitation	picture	no issues	NA	citizen	Agiir	NA
165053	49.122	1.524	NA	NA	2018-10-23	NA	habitation	NA	no picture	NA	citizen	Agiir	NA
165057	50.436	3.43	Pentatomidae	NA	2018-10-23	NA	habitation	picture	poor picture definition	NA	citizen	Agiir	NA
165059	50.28	3.069	Rhaphigaster nebulosa	NA	2018-10-23	NA	garden	picture	no issues	NA	citizen	Agiir	NA
165060	50.679	3.114	Rhaphigaster nebulosa	NA	2018-10-23	NA	habitation	picture	no issues	NA	citizen	Agiir	NA
165061	47.673	-3.008	Rhaphigaster nebulosa	NA	2018-10-23	NA	habitation	picture	no issues	NA	citizen	Agiir	NA
165062	47.757	7.325	Pentatomidae	NA	2018-10-23	NA	habitation	picture	poor picture definition	NA	citizen	Agiir	NA
165065	48.68	7.324	Halyomorpha halys	NA	2018-10-23	NA	habitation	picture	no issues	NA	citizen	Agiir	NA
165066	48.898	2.273	Pentatomidae	NA	2018-10-15	NA	habitation	picture	poor picture definition	NA	citizen	Agiir	NA
165067	48.898	2.273	Pentatomidae	NA	2018-10-23	NA	habitation	picture	poor picture definition	NA	citizen	Agiir	NA
165068	48.792	5.468	Rhaphigaster nebulosa	NA	2018-10-23	NA	habitation	picture	no issues	NA	citizen	Agiir	NA
165069	47.347	0.626	Rhaphigaster nebulosa	NA	2018-10-23	NA	habitation	picture	no issues	NA	citizen	Agiir	NA
165070	45.712	4.889	Halyomorpha halys	NA	2018-10-23	NA	habitation	picture	no issues	NA	citizen	Agiir	NA
165071	49.149	6.846	Rhaphigaster nebulosa	NA	2018-10-23	NA	habitation	picture	no issues	NA	citizen	Agiir	NA
165072	47.312	5.071	Leptoglossus occidentalis	NA	2018-10-23	NA	habitation	picture	no issues	NA	citizen	Agiir	NA
165073	45.773	4.842	Pentatomidae	NA	2018-10-23	NA	habitation	picture	poor picture definition	NA	citizen	Agiir	NA
165075	50.386	3.594	NA	NA	2018-10-23	NA	garden	NA	no picture	NA	citizen	Agiir	NA
165076	48.881	2.264	NA	NA	2018-10-23	NA	habitation	NA	no picture	NA	citizen	Agiir	NA
165078	48.845	2.35	NA	NA	2018-10-23	NA	habitation	NA	no picture	NA	citizen	Agiir	NA
165081	43.627	3.676	Pentatomidae	NA	2018-10-24	NA	habitation	picture	screenshot	NA	citizen	Agiir	NA
165083	48.467	2.856	NA	NA	2018-10-19	NA	habitation	NA	no picture	NA	citizen	Agiir	NA
165084	48.467	2.856	NA	NA	2018-10-19	NA	habitation	NA	no picture	NA	citizen	Agiir	NA
165086	43.315	5.398	NA	NA	2018-09-10	NA	habitation	NA	no picture	NA	citizen	Agiir	NA
165088	48.877	2.37	Halyomorpha halys	NA	2018-10-24	NA	habitation	picture	no issues	NA	citizen	Agiir	NA
165090	48.781	2.352	Pentatomidae	NA	2018-10-24	NA	garden	picture	poor picture definition	NA	citizen	Agiir	NA
165091	46.314	3.269	Pentatomidae	NA	2018-10-24	NA	habitation	picture	poor picture definition	NA	citizen	Agiir	NA
165094	43.336	1.074	NA	NA	2018-10-24	NA	habitation	NA	no picture	NA	citizen	Agiir	NA
165095	45.18	5.757	Halyomorpha halys	NA	2018-10-24	NA	habitation	picture	no issues	NA	citizen	Agiir	NA
165096	47.134	2.502	NA	NA	2018-10-24	NA	habitation	NA	no picture	NA	citizen	Agiir	NA
165098	47.482	-0.562	NA	NA	2018-10-24	NA	habitation	NA	no picture	NA	citizen	Agiir	NA
165099	48.845	2.382	Halyomorpha halys	NA	2018-10-24	NA	habitation	picture	no issues	NA	citizen	Agiir	NA
165101	48.826	2.347	NA	NA	2018-10-24	NA	habitation	NA	no picture	NA	citizen	Agiir	NA
165104	47.718	-3.206	NA	NA	2018-10-20	NA	habitation	NA	no picture	NA	citizen	Agiir	NA
165105	47.776	-3.016	Rhaphigaster nebulosa	NA	2018-10-24	NA	habitation	picture	no issues	NA	citizen	Agiir	NA
165106	47.947	0.259	Palomena prasina	NA	2018-10-24	NA	garden	picture	no issues	NA	citizen	Agiir	NA
165107	49.3	-1.483	Pentatomidae	NA	2018-10-24	NA	habitation	picture	poor picture definition	NA	citizen	Agiir	NA
165109	48.615	2.507	NA	NA	2018-10-24	NA	habitation	NA	no picture	NA	citizen	Agiir	NA
165111	43.615	1.396	Nezara viridula	NA	2018-10-23	NA	garden	picture	no issues	NA	citizen	Agiir	NA
165112	49.26	3.099	Leptoglossus occidentalis	NA	2018-10-25	NA	habitation	picture	no issues	NA	citizen	Agiir	NA
165115	49.061	2.285	NA	NA	2018-10-23	NA	habitation	NA	no picture	NA	citizen	Agiir	NA
165117	47.585	7.563	Halyomorpha halys	NA	2018-10-25	NA	garden	picture	no issues	NA	citizen	Agiir	NA
165118	46.401	6.594	Halyomorpha halys	NA	2018-10-25	NA	habitation	picture	no issues	NA	citizen	Agiir	NA
165119	47.883	-4.156	Rhaphigaster nebulosa	NA	2018-10-24	NA	garden	picture	no issues	NA	citizen	Agiir	NA
165121	48.9	1.681	NA	NA	2018-10-25	NA	habitation	NA	no picture	NA	citizen	Agiir	NA
165123	47.874	-1.168	Rhaphigaster nebulosa	NA	2018-10-25	NA	garden	picture	no issues	NA	citizen	Agiir	NA
165125	48.882	2.426	NA	NA	2018-10-25	NA	habitation	NA	no picture	NA	citizen	Agiir	NA
165126	45.334	0.853	Rhaphigaster nebulosa	NA	2018-10-25	NA	habitation	picture	no issues	NA	citizen	Agiir	NA
165128	45.549	3.189	Rhaphigaster nebulosa	NA	2018-10-25	NA	habitation	picture	no issues	NA	citizen	Agiir	NA
165129	49.268	0.943	Leptoglossus occidentalis	NA	2018-10-25	NA	habitation	picture	no issues	NA	citizen	Agiir	NA
165130	48.882	2.426	Nezara viridula	NA	2018-10-25	NA	habitation	picture	no issues	NA	citizen	Agiir	NA
165132	44.757	2.507	NA	NA	2018-10-25	NA	habitation	NA	no picture	NA	citizen	Agiir	NA
165134	48.628	7.673	Pentatomidae	NA	2018-10-25	NA	habitation	picture	poor picture definition	NA	citizen	Agiir	NA
165135	49.217	-0.657	NA	NA	2018-10-25	NA	habitation	NA	no picture	NA	citizen	Agiir	NA
165136	47.305	5.135	Rhaphigaster nebulosa	NA	2018-10-22	NA	garden	picture	no issues	NA	citizen	Agiir	NA
165137	50.68	2.33	Rhaphigaster nebulosa	NA	2018-10-25	NA	habitation	picture	no issues	NA	citizen	Agiir	NA
165141	48.818	2.473	NA	NA	2018-10-26	NA	habitation	NA	no picture	NA	citizen	Agiir	NA
165143	48.831	2.35	Halyomorpha halys	NA	2018-10-25	NA	habitation	picture	no issues	NA	citizen	Agiir	NA
165144	50.485	3.097	Rhaphigaster nebulosa	NA	2018-10-26	NA	habitation	picture	no issues	NA	citizen	Agiir	NA
165145	43.232	6.534	Halyomorpha halys	NA	2018-10-25	NA	habitation	picture	no issues	NA	citizen	Agiir	NA
165150	43.54	6.46	NA	NA	2018-10-26	NA	habitation	NA	no picture	NA	citizen	Agiir	NA
165151	43.302	5.384	Halyomorpha halys	NA	2018-10-26	NA	habitation	picture	no issues	NA	citizen	Agiir	NA
165153	49.275	2.52	NA	NA	2018-10-26	NA	garden	NA	no picture	NA	citizen	Agiir	NA
165154	49.275	2.52	Leptoglossus occidentalis	NA	2018-10-26	NA	garden	picture	no issues	NA	citizen	Agiir	NA
165156	47.255	-1.557	NA	NA	2018-10-26	NA	habitation	NA	no picture	NA	citizen	Agiir	NA
165157	43.587	3.861	NA	NA	2018-10-26	NA	habitation	NA	no picture	NA	citizen	Agiir	NA
165159	48.838	2.49	Rhaphigaster nebulosa	NA	2018-10-26	NA	habitation	picture	no issues	NA	citizen	Agiir	NA
165160	50.806	2.108	Rhaphigaster nebulosa	NA	2018-10-22	NA	garden	picture	no issues	NA	citizen	Agiir	NA
165161	49.496	0.117	Rhaphigaster nebulosa	NA	2018-10-26	NA	habitation	picture	no issues	NA	citizen	Agiir	NA
165163	48.837	2.279	NA	NA	2018-10-26	NA	habitation	NA	no picture	NA	citizen	Agiir	NA
165164	47.332	4.761	NA	NA	2018-10-27	NA	habitation	NA	no picture	NA	citizen	Agiir	NA
165165	48.9	2.34	NA	NA	2018-10-25	NA	habitation	NA	no picture	NA	citizen	Agiir	NA
165168	43.294	5.385	NA	NA	2018-10-27	NA	habitation	NA	no picture	NA	citizen	Agiir	NA
165169	48.692	2.249	NA	NA	2018-10-27	NA	habitation	NA	no picture	NA	citizen	Agiir	NA
165170	43.632	7.134	Pentatomidae	NA	2018-10-27	NA	garden	picture	poor picture definition	NA	citizen	Agiir	NA
165172	48.878	2.232	Pentatomidae	NA	2018-10-27	NA	habitation	picture	poor picture definition	NA	citizen	Agiir	NA
165174	48.919	2.266	NA	NA	2018-10-27	NA	habitation	NA	no picture	NA	citizen	Agiir	NA
165175	48.874	2.353	NA	NA	2018-10-27	NA	habitation	NA	no picture	NA	citizen	Agiir	NA
165176	48.641	8.033	NA	NA	2018-10-27	NA	habitation	NA	no picture	NA	citizen	Agiir	NA
165177	48.84	2.404	Halyomorpha halys	NA	2018-10-13	NA	habitation	picture	no issues	NA	citizen	Agiir	NA
165178	48.62	7.747	Halyomorpha halys	NA	2018-10-27	NA	habitation	picture	no issues	NA	citizen	Agiir	NA
165179	48.633	4.966	Nezara viridula	NA	2018-10-28	NA	habitation	picture	no issues	NA	citizen	Agiir	NA
165180	48.81	2.238	Nezara viridula	NA	2018-10-28	NA	garden	picture	no issues	NA	citizen	Agiir	NA
165181	48.882	2.125	Asopinae	NA	2018-10-28	NA	habitation	picture	no issues	NA	citizen	Agiir	NA
165183	48.092	3.105	Pentatomidae	NA	2018-10-28	NA	habitation	picture	poor picture definition	NA	citizen	Agiir	NA
165184	50.48	2.478	Rhaphigaster nebulosa	NA	2018-10-28	NA	habitation	picture	no issues	NA	citizen	Agiir	NA
165185	48.894	2.557	NA	NA	2018-10-28	NA	habitation	NA	no picture	NA	citizen	Agiir	NA
165186	49.557	2.124	Rhaphigaster nebulosa	NA	2018-10-28	NA	habitation	picture	no issues	NA	citizen	Agiir	NA
165191	48.076	7.388	Leptoglossus occidentalis	NA	2018-10-28	NA	habitation	picture	no issues	NA	citizen	Agiir	NA
165192	45.054	5.668	Pentatomidae	NA	2018-10-28	NA	habitation	picture	poor picture definition	NA	citizen	Agiir	NA
165194	48.896	2.269	Pentatomidae	NA	2018-10-27	NA	garden	picture	poor picture definition	NA	citizen	Agiir	NA
165200	47.1	2.929	Arthropoda	NA	2018-10-29	NA	habitation	picture	poor picture definition	NA	citizen	Agiir	NA
165202	45.732	4.826	Halyomorpha halys	NA	2018-10-29	NA	habitation	picture	no issues	NA	citizen	Agiir	NA
165204	48.257	7.451	Pentatomidae	NA	2018-10-29	NA	habitation	picture	poor picture definition	NA	citizen	Agiir	NA
165208	43.758	7.329	Halyomorpha halys	NA	2018-10-14	NA	garden	picture	no issues	NA	citizen	Agiir	NA
165220	47.801	7.387	NA	NA	2018-09-01	NA	habitation	NA	no picture	NA	citizen	Agiir	NA
165221	47.801	7.387	Pentatomidae	NA	2018-10-11	NA	habitation	picture	poor picture definition	NA	citizen	Agiir	NA
165228	47.076	-0.46	Rhaphigaster nebulosa	NA	2018-10-31	NA	habitation	picture	no issues	NA	citizen	Agiir	NA
165230	45.712	4.889	Halyomorpha halys	NA	2018-10-31	NA	habitation	picture	no issues	NA	citizen	Agiir	NA
165231	51.034	2.415	Rhaphigaster nebulosa	NA	2018-10-25	NA	garden	picture	no issues	NA	citizen	Agiir	NA
165232	47.679	-2.494	Rhaphigaster nebulosa	NA	2018-11-01	NA	habitation	picture	no issues	NA	citizen	Agiir	NA
165233	48.857	2.395	NA	NA	2018-11-01	NA	habitation	NA	no picture	NA	citizen	Agiir	NA
165236	48.484	0.113	NA	NA	2018-10-31	NA	habitation	NA	no picture	NA	citizen	Agiir	NA
165237	48.897	2.308	NA	NA	2018-11-01	NA	habitation	NA	no picture	NA	citizen	Agiir	NA
165240	50.464	3.93	NA	NA	2018-10-25	NA	habitation	NA	no picture	NA	citizen	Agiir	NA
165241	43.303	5.391	NA	NA	2018-11-01	NA	habitation	NA	no picture	NA	citizen	Agiir	NA
165242	48.881	2.057	NA	NA	2018-11-02	NA	habitation	NA	no picture	NA	citizen	Agiir	NA
165244	44.47	1.672	Rhaphigaster nebulosa	NA	2018-11-02	NA	habitation	picture	no issues	NA	citizen	Agiir	NA
165246	50.568	2.936	Rhaphigaster nebulosa	NA	2018-11-02	NA	habitation	picture	no issues	NA	citizen	Agiir	NA
165247	48.882	2.426	Halyomorpha halys	NA	2018-11-02	NA	habitation	picture	no issues	NA	citizen	Agiir	NA
165249	47.913	-3.277	Leptoglossus occidentalis	NA	2018-11-02	NA	habitation	picture	no issues	NA	citizen	Agiir	NA
165250	45.427	4.865	Rhaphigaster nebulosa	NA	2018-11-02	NA	habitation	picture	no issues	NA	citizen	Agiir	NA
165252	46.346	6.364	Pentatomidae	NA	2018-11-02	NA	garden	picture	poor picture definition	NA	citizen	Agiir	NA
165253	47.446	-2.045	NA	NA	2018-11-02	NA	habitation	NA	no picture	NA	citizen	Agiir	NA
165256	48.824	2.358	NA	NA	2018-11-01	NA	habitation	NA	no picture	NA	citizen	Agiir	NA
165257	48.824	2.358	NA	NA	2018-10-21	NA	habitation	NA	no picture	NA	citizen	Agiir	NA
165258	48.824	2.358	NA	NA	2018-10-20	NA	habitation	NA	no picture	NA	citizen	Agiir	NA
165259	48.824	2.358	NA	NA	2018-10-20	NA	habitation	NA	no picture	NA	citizen	Agiir	NA
165260	48.824	2.358	NA	NA	2018-10-20	NA	habitation	NA	no picture	NA	citizen	Agiir	NA
165261	48.824	2.358	NA	NA	2018-10-20	NA	habitation	NA	no picture	NA	citizen	Agiir	NA
165262	48.751	6.161	Rhaphigaster nebulosa	NA	2018-11-02	NA	habitation	picture	no issues	NA	citizen	Agiir	NA
165263	48.824	2.358	NA	NA	2018-10-19	NA	habitation	NA	no picture	NA	citizen	Agiir	NA
165264	48.824	2.358	NA	NA	2018-10-19	NA	habitation	NA	no picture	NA	citizen	Agiir	NA
165265	48.861	2.283	Rhaphigaster nebulosa	NA	2018-11-02	NA	habitation	picture	no issues	NA	citizen	Agiir	NA
165266	48.569	7.699	Pentatomidae	NA	2018-11-02	NA	habitation	picture	poor picture definition	NA	citizen	Agiir	NA
165268	43.541	6.457	NA	NA	2018-11-02	NA	habitation	NA	no picture	NA	citizen	Agiir	NA
165269	50.642	4.314	NA	NA	2018-11-02	NA	habitation	NA	no picture	NA	citizen	Agiir	NA
165270	49.076	2.025	Rhaphigaster nebulosa	NA	2018-11-02	NA	habitation	picture	no issues	NA	citizen	Agiir	NA
165273	48.832	2.351	Pentatomidae	NA	2018-11-03	NA	habitation	picture	poor picture definition	NA	citizen	Agiir	NA
165274	43.616	1.394	Halyomorpha halys	NA	2018-11-03	NA	habitation	picture	no issues	NA	citizen	Agiir	NA
165277	48.836	2.35	NA	NA	2018-11-03	NA	habitation	NA	no picture	NA	citizen	Agiir	NA
165279	48.799	2.316	Nezara viridula	NA	2018-11-03	NA	habitation	picture	no issues	NA	citizen	Agiir	NA
165280	47.695	2.631	Coreidae	NA	2018-11-03	NA	habitation	picture	no issues	NA	citizen	Agiir	NA
165281	44.46	0.685	Rhaphigaster nebulosa	NA	2018-11-03	NA	habitation	picture	no issues	NA	citizen	Agiir	NA
165284	47.245	5.935	Rhaphigaster nebulosa	NA	2018-11-03	NA	habitation	picture	no issues	NA	citizen	Agiir	NA
165286	48.861	2.283	NA	NA	2018-11-03	NA	habitation	NA	no picture	NA	citizen	Agiir	NA
165288	47.479	-0.566	Pentatomidae	NA	2018-11-03	NA	garden	picture	poor picture definition	NA	citizen	Agiir	NA
165290	45.791	4.829	NA	NA	2018-10-22	NA	habitation	NA	no picture	NA	citizen	Agiir	NA
165293	48.807	2.235	NA	NA	2018-11-03	NA	habitation	NA	no picture	NA	citizen	Agiir	NA
165294	46.044	4.659	NA	NA	2018-11-03	NA	habitation	NA	no picture	NA	citizen	Agiir	NA
165296	48.957	2.259	NA	NA	2018-11-03	NA	habitation	NA	no picture	NA	citizen	Agiir	NA
165297	48.365	4.63	NA	NA	2018-11-04	NA	habitation	NA	no picture	NA	citizen	Agiir	NA
165298	46.206	5.599	Leptoglossus occidentalis	NA	2018-11-03	NA	habitation	picture	no issues	NA	citizen	Agiir	NA
165301	48.679	2.659	NA	NA	2018-11-03	NA	garden	NA	no picture	NA	citizen	Agiir	NA
165302	48.46	4.128	Leptoglossus occidentalis	NA	2018-11-04	NA	garden	picture	no issues	NA	citizen	Agiir	NA
165303	45.598	5.907	NA	NA	2018-10-01	NA	habitation	NA	no picture	NA	citizen	Agiir	NA
165304	45.391	4.258	Leptoglossus occidentalis	NA	2018-11-04	NA	habitation	picture	no issues	NA	citizen	Agiir	NA
165306	43.302	5.434	NA	NA	2018-09-22	NA	habitation	NA	no picture	NA	citizen	Agiir	NA
165307	48.564	7.773	NA	NA	2018-11-04	NA	habitation	NA	no picture	NA	citizen	Agiir	NA
165309	47.47	-2.273	Rhaphigaster nebulosa	NA	2018-11-04	NA	habitation	picture	no issues	NA	citizen	Agiir	NA
165310	42.708	2.818	NA	NA	2018-11-03	NA	habitation	NA	no picture	NA	citizen	Agiir	NA
165311	45.983	4.715	Arthropoda	NA	2018-11-04	NA	habitation	picture	poor picture definition	NA	citizen	Agiir	NA
165312	47.909	6.786	NA	NA	2018-11-04	NA	habitation	NA	no picture	NA	citizen	Agiir	NA
165313	50.396	2.749	NA	NA	2018-11-04	NA	habitation	NA	no picture	NA	citizen	Agiir	NA
165314	45.793	4.814	Halyomorpha halys	NA	2018-10-15	NA	habitation	picture	no issues	NA	citizen	Agiir	NA
165315	48.571	7.78	NA	NA	2018-11-04	NA	habitation	NA	no picture	NA	citizen	Agiir	NA
165316	44.645	-0.328	Nezara viridula	NA	2018-11-04	NA	habitation	picture	no issues	NA	citizen	Agiir	NA
165317	48.818	2.255	Halyomorpha halys	NA	2018-11-04	NA	habitation	picture	no issues	NA	citizen	Agiir	NA
165319	45.712	4.889	Halyomorpha halys	NA	2018-11-04	NA	habitation	picture	no issues	NA	citizen	Agiir	NA
165321	43.244	6.081	NA	NA	2018-11-04	NA	habitation	NA	no picture	NA	citizen	Agiir	NA
165322	48.258	7.446	Halyomorpha halys	NA	2018-11-04	NA	habitation	picture	no issues	NA	citizen	Agiir	NA
165323	43.563	5.025	Pentatomidae	NA	2018-11-04	NA	habitation	picture	poor picture definition	NA	citizen	Agiir	NA
165324	48.573	6.536	Leptoglossus occidentalis	NA	2018-11-04	NA	habitation	picture	no issues	NA	citizen	Agiir	NA
165325	46.205	-1.177	Rhaphigaster nebulosa	NA	2018-11-04	NA	habitation	picture	no issues	NA	citizen	Agiir	NA
165326	48.973	1.972	NA	NA	2018-10-15	NA	habitation	NA	no picture	NA	citizen	Agiir	NA
165327	45.85	5.226	NA	NA	2018-10-01	NA	habitation	NA	no picture	NA	citizen	Agiir	NA
165328	48.808	2.468	NA	NA	2018-11-04	NA	habitation	NA	no picture	NA	citizen	Agiir	NA
165329	50.481	3.405	Rhaphigaster nebulosa	NA	2018-10-15	NA	garden	picture	no issues	NA	citizen	Agiir	NA
165330	48.669	6.148	Palomena prasina	NA	2018-11-04	NA	garden	picture	no issues	NA	citizen	Agiir	NA
165331	45.405	4.258	NA	NA	2018-11-04	NA	habitation	NA	no picture	NA	citizen	Agiir	NA
165333	48.885	2.325	Pentatomidae	NA	2018-11-04	NA	habitation	picture	poor picture definition	NA	citizen	Agiir	NA
165334	45.378	4.282	NA	NA	2018-11-04	NA	habitation	NA	no picture	NA	citizen	Agiir	NA
165335	50.667	3.172	NA	NA	2018-11-04	NA	habitation	NA	no picture	NA	citizen	Agiir	NA
165337	48.69	2.385	NA	NA	2018-11-03	NA	habitation	NA	no picture	NA	citizen	Agiir	NA
165339	48.16	3.969	Rhaphigaster nebulosa	NA	2018-10-10	NA	habitation	picture	no issues	NA	citizen	Agiir	NA
165340	43.399	0.899	NA	NA	2018-11-05	NA	habitation	NA	no picture	NA	citizen	Agiir	NA
165341	47.327	-1.351	NA	NA	2018-11-01	NA	habitation	NA	no picture	NA	citizen	Agiir	NA
165342	48.681	6.146	Leptoglossus occidentalis	NA	2018-11-02	NA	habitation	picture	no issues	NA	citizen	Agiir	NA
165344	50.405	2.308	Rhaphigaster nebulosa	NA	2018-11-05	NA	habitation	picture	no issues	NA	citizen	Agiir	NA
165345	48.839	2.405	Halyomorpha halys	NA	2018-11-05	NA	habitation	picture	no issues	NA	citizen	Agiir	NA
165346	48.812	2.281	Pentatomidae	NA	2018-11-05	NA	habitation	picture	poor picture definition	NA	citizen	Agiir	NA
165348	48.172	-1.19	NA	NA	2018-11-05	NA	garden	NA	no picture	NA	citizen	Agiir	NA
165349	46.624	0.28	Rhaphigaster nebulosa	NA	2018-11-05	NA	habitation	picture	no issues	NA	citizen	Agiir	NA
165350	48.833	2.291	NA	NA	2018-11-05	NA	habitation	NA	no picture	NA	citizen	Agiir	NA
165351	45.745	4.804	Halyomorpha halys	Leptoglossus occidentalis	2018-11-05	NA	habitation	picture	no issues	NA	citizen	Agiir	NA
165352	48.864	2.224	NA	NA	2018-11-05	NA	habitation	NA	no picture	NA	citizen	Agiir	NA
165353	48.786	2.266	NA	NA	2018-10-30	NA	habitation	NA	no picture	NA	citizen	Agiir	NA
165354	45.933	4.715	Pentatomidae	NA	2018-11-05	NA	habitation	picture	poor picture definition	NA	citizen	Agiir	NA
165356	48.913	2.275	NA	NA	2018-11-05	NA	habitation	NA	no picture	NA	citizen	Agiir	NA
165359	43.491	5.342	Pentatomidae	NA	2018-11-05	NA	habitation	picture	poor picture definition	NA	citizen	Agiir	NA
165360	48.85	2.369	Halyomorpha halys	NA	2018-11-05	NA	habitation	picture	no issues	NA	citizen	Agiir	NA
165361	43.764	-0.569	NA	NA	2018-10-30	NA	habitation	NA	no picture	NA	citizen	Agiir	NA
165362	45.579	4.367	Leptoglossus occidentalis	NA	2018-11-05	NA	habitation	picture	no issues	NA	citizen	Agiir	NA
165364	48.842	2.394	NA	NA	2018-11-05	NA	habitation	NA	no picture	NA	citizen	Agiir	NA
165365	48.016	0.23	NA	NA	2018-11-05	NA	garden	NA	no picture	NA	citizen	Agiir	NA
165368	48.881	2.264	NA	NA	2018-11-06	NA	habitation	NA	no picture	NA	citizen	Agiir	NA
165371	45.593	5.287	Leptoglossus occidentalis	NA	2018-11-06	NA	habitation	picture	no issues	NA	citizen	Agiir	NA
165374	45.597	5.48	Pentatoma rufipes	NA	2018-11-06	NA	garden	picture	no issues	NA	citizen	Agiir	NA
165379	48.907	2.245	Halyomorpha halys	NA	2018-11-06	NA	habitation	picture	no issues	NA	citizen	Agiir	NA
165380	48.873	2.382	Pentatomidae	NA	2018-11-06	NA	habitation	picture	poor picture definition	NA	citizen	Agiir	NA
165385	48.817	2.301	Halyomorpha halys	NA	2018-11-06	NA	habitation	picture	no issues	NA	citizen	Agiir	NA
165386	48.893	2.279	Halyomorpha halys	NA	2018-11-06	NA	garden	picture	no issues	NA	citizen	Agiir	NA
165388	48.82	2.261	Halyomorpha halys	NA	2018-11-06	NA	garden	picture	no issues	NA	citizen	Agiir	NA
165389	45.335	1.872	Rhaphigaster nebulosa	NA	2018-11-06	NA	habitation	picture	no issues	NA	citizen	Agiir	NA
165391	45.133	0.652	Rhaphigaster nebulosa	NA	2018-11-06	NA	habitation	picture	no issues	NA	citizen	Agiir	NA
165392	43.229	1.476	Pentatomidae	NA	2018-11-06	NA	habitation	picture	poor picture definition	NA	citizen	Agiir	NA
165393	48.894	2.337	NA	NA	2018-11-06	NA	habitation	NA	no picture	NA	citizen	Agiir	NA
165397	48.887	2.317	Pentatomidae	NA	2018-11-06	NA	habitation	picture	poor picture definition	NA	citizen	Agiir	NA
165398	48.896	2.462	Pentatomidae	NA	2018-11-06	NA	habitation	picture	poor picture definition	NA	citizen	Agiir	NA
165399	48.816	2.286	NA	NA	2018-11-03	NA	habitation	NA	no picture	NA	citizen	Agiir	NA
165400	48.76	2.668	NA	NA	2018-11-07	NA	habitation	NA	no picture	NA	citizen	Agiir	NA
165402	48.828	2.244	NA	NA	2018-11-07	NA	habitation	NA	no picture	NA	citizen	Agiir	NA
165405	48.624	1.565	NA	NA	2018-11-07	NA	habitation	NA	no picture	NA	citizen	Agiir	NA
165407	48.823	2.276	Rhaphigaster nebulosa	NA	2018-11-07	NA	habitation	picture	no issues	NA	citizen	Agiir	NA
165409	47.742	7.365	NA	NA	2018-11-07	NA	habitation	NA	no picture	NA	citizen	Agiir	NA
165411	47.64	6.92	Leptoglossus occidentalis	NA	2018-11-07	NA	garden	picture	no issues	NA	citizen	Agiir	NA
165413	48.892	2.359	Halyomorpha halys	NA	2018-11-07	NA	habitation	picture	no issues	NA	citizen	Agiir	NA
165415	46.603	0.337	NA	NA	2018-11-08	NA	habitation	NA	no picture	NA	citizen	Agiir	NA
165416	44.827	-0.578	NA	NA	2018-11-08	NA	habitation	NA	no picture	NA	citizen	Agiir	NA
165418	49.002	1.896	Pentatomidae	NA	2018-11-08	NA	habitation	picture	poor picture definition	NA	citizen	Agiir	NA
165419	44.274	0.436	Halyomorpha halys	NA	2018-11-08	NA	habitation	picture	no issues	NA	citizen	Agiir	NA
165420	43.805	0.734	Nezara viridula	NA	2018-11-08	NA	habitation	picture	no issues	NA	citizen	Agiir	NA
165423	48.943	3.027	Nezara viridula	NA	2018-11-08	NA	garden	picture	no issues	NA	citizen	Agiir	NA
165424	48.811	2.33	NA	NA	2018-11-06	NA	habitation	NA	no picture	NA	citizen	Agiir	NA
165426	48.861	2.401	Halyomorpha halys	NA	2018-11-08	NA	habitation	picture	no issues	NA	citizen	Agiir	NA
165427	48.691	2.461	NA	NA	2018-11-03	NA	habitation	NA	no picture	NA	citizen	Agiir	NA
165428	45.764	4.729	NA	NA	2018-11-07	NA	habitation	NA	no picture	NA	citizen	Agiir	NA
165429	48.819	2.258	Halyomorpha halys	Nezara viridula	2018-11-08	NA	habitation	picture	no issues	NA	citizen	Agiir	NA
165430	47.729	7.343	Halyomorpha halys	NA	2018-11-06	NA	habitation	picture	no issues	NA	citizen	Agiir	NA
165432	47.064	-0.847	Rhaphigaster nebulosa	NA	2018-11-08	NA	habitation	picture	no issues	NA	citizen	Agiir	NA
165433	48.797	2.329	NA	NA	2018-11-07	NA	habitation	NA	no picture	NA	citizen	Agiir	NA
165434	43.528	1.486	Pentatomidae	NA	2018-11-08	NA	habitation	picture	poor picture definition	NA	citizen	Agiir	NA
165436	44.938	4.36	NA	NA	2018-11-09	NA	habitation	NA	no picture	NA	citizen	Agiir	NA
165437	47.465	1.431	Nezara viridula	NA	2018-11-08	NA	garden	picture	no issues	NA	citizen	Agiir	NA
165440	48.424	7.656	NA	NA	2018-11-09	NA	habitation	NA	no picture	NA	citizen	Agiir	NA
165441	48.945	3.106	Rhaphigaster nebulosa	NA	2018-11-08	NA	habitation	picture	no issues	NA	citizen	Agiir	NA
165442	45.631	4.077	Rhaphigaster nebulosa	Leptoglossus occidentalis	2018-11-09	NA	habitation	picture	no issues	NA	citizen	Agiir	NA
165444	48.875	2.404	NA	NA	2018-11-09	NA	habitation	NA	no picture	NA	citizen	Agiir	NA
165447	48.83	2.275	Halyomorpha halys	NA	2018-11-10	NA	habitation	picture	no issues	NA	citizen	Agiir	NA
165448	43.035	1.641	Leptoglossus occidentalis	NA	2018-11-10	NA	garden	picture	no issues	NA	citizen	Agiir	NA
165449	46.347	6.411	Nezara viridula	NA	2018-11-10	NA	habitation	picture	no issues	NA	citizen	Agiir	NA
165450	45.53	1.793	Leptoglossus occidentalis	NA	2018-11-10	NA	habitation	picture	no issues	NA	citizen	Agiir	NA
165451	48.845	2.35	Leptoglossus occidentalis	NA	2018-11-10	NA	habitation	picture	no issues	NA	citizen	Agiir	NA
165452	48.842	2.316	NA	NA	2018-11-08	NA	habitation	NA	no picture	NA	citizen	Agiir	NA
165454	43.611	2.156	Pentatomidae	NA	2018-11-08	NA	garden	picture	poor picture definition	NA	citizen	Agiir	NA
165455	48.873	2.358	Halyomorpha halys	NA	2018-11-10	NA	habitation	picture	no issues	NA	citizen	Agiir	NA
165456	46.792	4.839	NA	NA	2018-11-10	NA	habitation	NA	no picture	NA	citizen	Agiir	NA
165457	46.03	4.314	NA	NA	2018-11-10	NA	habitation	NA	no picture	NA	citizen	Agiir	NA
165458	48.846	2.41	NA	NA	2018-11-10	NA	habitation	NA	no picture	NA	citizen	Agiir	NA
165459	45.185	5.707	NA	NA	2018-11-11	NA	habitation	NA	no picture	NA	citizen	Agiir	NA
165463	47.981	-1.476	Rhaphigaster nebulosa	NA	2018-11-11	NA	habitation	picture	no issues	NA	citizen	Agiir	NA
165464	48.839	2.332	Halyomorpha halys	NA	2018-11-11	NA	habitation	picture	no issues	NA	citizen	Agiir	NA
165465	46.388	4.312	Leptoglossus occidentalis	NA	2018-11-11	NA	habitation	picture	no issues	NA	citizen	Agiir	NA
165466	48.913	2.245	NA	NA	2018-11-11	NA	habitation	NA	no picture	NA	citizen	Agiir	NA
165468	47.47	-2.273	Leptoglossus occidentalis	NA	2018-11-01	NA	habitation	picture	no issues	NA	citizen	Agiir	NA
165469	45.756	4.727	Rhaphigaster nebulosa	NA	2018-11-11	NA	habitation	picture	no issues	NA	citizen	Agiir	NA
165472	48.665	6.139	NA	NA	2018-11-09	NA	habitation	NA	no picture	NA	citizen	Agiir	NA
165473	45.851	2.888	Rhaphigaster nebulosa	NA	2018-11-12	NA	habitation	picture	no issues	NA	citizen	Agiir	NA
165475	48.534	7.68	NA	NA	2018-11-12	NA	habitation	NA	no picture	NA	citizen	Agiir	NA
165482	46.274	4.047	Leptoglossus occidentalis	NA	2018-11-11	NA	habitation	picture	no issues	NA	citizen	Agiir	NA
165484	48.863	2.111	NA	NA	2018-11-12	NA	garden	NA	no picture	NA	citizen	Agiir	NA
165487	45.773	4.842	NA	NA	2018-11-12	NA	habitation	NA	no picture	NA	citizen	Agiir	NA
165493	45.729	4.775	Halyomorpha halys	NA	2018-11-12	NA	habitation	picture	no issues	NA	citizen	Agiir	NA
165499	43.704	7.334	Halyomorpha halys	NA	2018-11-08	NA	habitation	picture	no issues	NA	citizen	Agiir	NA
165503	50.402	2.908	Nezara viridula	NA	2018-10-14	NA	garden	picture	no issues	NA	citizen	Agiir	NA
165504	48.877	2.382	Halyomorpha halys	NA	2018-11-13	NA	habitation	picture	no issues	NA	citizen	Agiir	NA
165505	48.913	2.261	Nezara viridula	NA	2018-11-13	NA	habitation	picture	no issues	NA	citizen	Agiir	NA
165516	43.28	5.429	Nezara viridula	NA	2018-11-14	NA	habitation	picture	no issues	NA	citizen	Agiir	NA
165523	45.691	4.867	Halyomorpha halys	NA	2018-11-14	NA	habitation	picture	no issues	NA	citizen	Agiir	NA
165528	48.802	2.329	NA	NA	2018-11-14	NA	garden	NA	no picture	NA	citizen	Agiir	NA
165530	47.163	6.619	Leptoglossus occidentalis	NA	2018-11-14	NA	habitation	picture	no issues	NA	citizen	Agiir	NA
165542	46.658	6.791	Rhaphigaster nebulosa	NA	2018-11-15	NA	habitation	picture	no issues	NA	citizen	Agiir	NA
165544	50.397	5.934	NA	NA	2018-11-15	NA	habitation	NA	no picture	NA	citizen	Agiir	NA
165550	48.674	7.707	Pentatomidae	NA	2018-11-16	NA	habitation	picture	screenshot	NA	citizen	Agiir	NA
165560	48.97	4.365	Rhaphigaster nebulosa	NA	2018-11-17	NA	habitation	picture	no issues	NA	citizen	Agiir	NA
165569	48.877	2.382	Halyomorpha halys	NA	2018-11-17	NA	habitation	picture	no issues	NA	citizen	Agiir	NA
165572	48.886	2.328	Pentatomidae	NA	2018-11-17	NA	habitation	picture	poor picture definition	NA	citizen	Agiir	NA
165574	49.093	1.156	Leptoglossus occidentalis	NA	2018-11-18	NA	garden	picture	no issues	NA	citizen	Agiir	NA
165575	45.055	4.983	NA	NA	2018-11-18	NA	habitation	NA	no picture	NA	citizen	Agiir	NA
165576	47.935	2.155	Rhaphigaster nebulosa	NA	2018-11-18	NA	habitation	picture	no issues	NA	citizen	Agiir	NA
165585	50.814	4.366	NA	NA	2018-11-18	NA	habitation	NA	no picture	NA	citizen	Agiir	NA
165586	48.877	2.32	NA	NA	2018-11-19	NA	habitation	NA	no picture	NA	citizen	Agiir	NA
165588	45.752	4.83	NA	NA	2018-08-30	NA	habitation	NA	no picture	NA	citizen	Agiir	NA
165589	48.992	2.373	NA	NA	2018-11-16	NA	garden	NA	no picture	NA	citizen	Agiir	NA
165592	48.897	2.306	NA	NA	2018-09-28	NA	habitation	NA	no picture	NA	citizen	Agiir	NA
165603	48.829	2.301	NA	NA	2018-11-20	NA	habitation	NA	no picture	NA	citizen	Agiir	NA
165620	48.923	2.264	Halyomorpha halys	NA	2018-11-22	NA	habitation	picture	no issues	NA	citizen	Agiir	NA
165623	49.526	1.041	NA	NA	2018-10-15	NA	habitation	NA	no picture	NA	citizen	Agiir	NA
165627	44.826	-0.581	Pentatomidae	NA	2018-11-23	NA	habitation	picture	poor picture definition	NA	citizen	Agiir	NA
165633	48.811	2.316	NA	NA	2018-11-24	NA	habitation	NA	no picture	NA	citizen	Agiir	NA
165637	43.847	1.995	Nezara viridula	NA	2018-11-25	NA	habitation	picture	no issues	NA	citizen	Agiir	NA
165641	48.854	2.396	Halyomorpha halys	NA	2018-11-25	NA	garden	picture	no issues	NA	citizen	Agiir	NA
165644	43.747	-1.319	NA	NA	2018-11-03	NA	garden	NA	no picture	NA	citizen	Agiir	NA
165653	45.588	4.05	Pentatomidae	NA	2018-11-26	NA	habitation	picture	poor picture definition	NA	citizen	Agiir	NA
165664	48.947	3.106	Pentatomidae	NA	2018-11-28	NA	habitation	picture	poor picture definition	NA	citizen	Agiir	NA
165665	46.036	3.932	NA	NA	2018-10-01	NA	garden	NA	no picture	NA	citizen	Agiir	NA
165668	48.678	6.151	Palomena prasina	NA	2018-11-08	NA	habitation	picture	no issues	NA	citizen	Agiir	NA
165689	50.409	2.83	NA	NA	2018-12-02	NA	habitation	NA	no picture	NA	citizen	Agiir	NA
165693	48.196	6.525	Rhaphigaster nebulosa	NA	2018-12-02	NA	habitation	picture	no issues	NA	citizen	Agiir	NA
165694	48.605	2.478	Nezara viridula	NA	2018-12-02	NA	habitation	picture	no issues	NA	citizen	Agiir	NA
165695	48.881	2.379	NA	NA	2018-12-02	NA	habitation	NA	no picture	NA	citizen	Agiir	NA
165696	49.199	2.496	NA	NA	2018-12-02	NA	habitation	NA	no picture	NA	citizen	Agiir	NA
165698	47.02	3.153	Leptoglossus occidentalis	NA	2018-12-03	NA	habitation	picture	no issues	NA	citizen	Agiir	NA
165699	48.801	2.177	Nezara viridula	NA	2018-12-03	NA	garden	picture	no issues	NA	citizen	Agiir	NA
165701	43.317	5.389	Pentatomidae	NA	2018-12-03	NA	habitation	picture	poor picture definition	NA	citizen	Agiir	NA
165703	45.809	1.429	NA	NA	2018-12-04	NA	habitation	NA	no picture	NA	citizen	Agiir	NA
165705	45.733	4.828	Pentatomidae	NA	2018-12-04	NA	habitation	picture	poor picture definition	NA	citizen	Agiir	NA
165712	48.847	2.399	Halyomorpha halys	NA	2018-12-05	NA	habitation	picture	no issues	NA	citizen	Agiir	NA
165718	48.629	7.772	Halyomorpha halys	NA	2018-12-05	NA	habitation	picture	no issues	NA	citizen	Agiir	NA
165719	43.19	6.582	Halyomorpha halys	NA	2018-12-05	NA	habitation	picture	no issues	NA	citizen	Agiir	NA
165722	44.928	4.397	Leptoglossus occidentalis	NA	2018-12-06	NA	habitation	picture	no issues	NA	citizen	Agiir	NA
165727	48.829	2.301	NA	NA	2018-12-07	NA	habitation	NA	no picture	NA	citizen	Agiir	NA
165734	48.897	2.257	NA	NA	2018-12-08	NA	habitation	NA	no picture	NA	citizen	Agiir	NA
165735	47.59	7.495	NA	NA	2018-12-09	NA	habitation	NA	no picture	NA	citizen	Agiir	NA
165754	42.571	2.934	NA	NA	2018-12-03	NA	habitation	NA	no picture	NA	citizen	Agiir	NA
165756	49.244	4.066	Arachnida	NA	2018-12-12	NA	habitation	picture	no issues	NA	citizen	Agiir	NA
165757	43.379	5.363	NA	NA	2018-12-12	NA	habitation	NA	no picture	NA	citizen	Agiir	NA
165758	48.548	-2.005	Nezara viridula	NA	2018-12-13	NA	garden	picture	no issues	NA	citizen	Agiir	NA
165763	48.869	2.383	NA	NA	2018-12-13	NA	habitation	NA	no picture	NA	citizen	Agiir	NA
165765	47.208	-1.571	Halyomorpha halys	NA	2018-12-14	NA	habitation	picture	no issues	NA	citizen	Agiir	NA
165766	47.208	-1.572	NA	NA	2018-12-14	NA	habitation	NA	no picture	NA	citizen	Agiir	NA
165769	50.537	3.099	NA	NA	2018-12-15	NA	habitation	NA	no picture	NA	citizen	Agiir	NA
165772	48.863	2.288	NA	NA	2018-12-15	NA	habitation	NA	no picture	NA	citizen	Agiir	NA
165773	45.539	4.876	NA	NA	2018-11-20	NA	habitation	NA	no picture	NA	citizen	Agiir	NA
165774	48.513	7.722	NA	NA	2018-12-16	NA	habitation	NA	no picture	NA	citizen	Agiir	NA
165775	50.302	2.729	Pentatomidae	NA	2018-12-16	NA	habitation	picture	poor picture definition	NA	citizen	Agiir	NA
165778	43.595	3.864	NA	NA	2018-12-16	NA	habitation	NA	no picture	NA	citizen	Agiir	NA
165779	48.831	2.306	NA	NA	2018-12-17	NA	habitation	NA	no picture	NA	citizen	Agiir	NA
165780	43.595	3.864	Halyomorpha halys	NA	2018-12-17	NA	habitation	picture	no issues	NA	citizen	Agiir	NA
165781	48.824	2.27	NA	NA	2018-12-17	NA	habitation	NA	no picture	NA	citizen	Agiir	NA
165783	47.89	-2.842	Rhaphigaster nebulosa	NA	2018-12-17	NA	habitation	picture	no issues	NA	citizen	Agiir	NA
165801	43.437	6.232	NA	NA	2018-12-20	NA	habitation	NA	no picture	NA	citizen	Agiir	NA
165802	43.43	6.222	NA	NA	2018-12-20	NA	habitation	NA	no picture	NA	citizen	Agiir	NA
165805	50.714	2.933	Rhaphigaster nebulosa	NA	2018-12-21	NA	habitation	picture	no issues	NA	citizen	Agiir	NA
165832	46.223	6.132	Halyomorpha halys	NA	2018-12-22	NA	habitation	picture	no issues	NA	citizen	Agiir	NA
165835	48.564	6.188	Rhaphigaster nebulosa	NA	2018-12-22	NA	habitation	picture	no issues	NA	citizen	Agiir	NA
165836	48.821	2.422	NA	NA	2018-12-22	NA	habitation	NA	no picture	NA	citizen	Agiir	NA
165838	48.957	2.259	NA	NA	2018-12-22	NA	garden	NA	no picture	NA	citizen	Agiir	NA
165840	45.871	1.268	Leptoglossus occidentalis	NA	2018-12-22	NA	habitation	picture	no issues	NA	citizen	Agiir	NA
165841	49.459	1.215	Rhaphigaster nebulosa	NA	2018-12-22	NA	habitation	picture	no issues	NA	citizen	Agiir	NA
165844	43.143	5.848	NA	NA	2018-12-23	NA	habitation	NA	no picture	NA	citizen	Agiir	NA
165847	50.462	2.612	NA	NA	2018-12-13	NA	habitation	NA	no picture	NA	citizen	Agiir	NA
165848	43.44	5.262	Halyomorpha halys	NA	2018-12-23	NA	habitation	picture	no issues	NA	citizen	Agiir	NA
165850	49.243	1.992	NA	NA	2018-12-24	NA	habitation	NA	no picture	NA	citizen	Agiir	NA
165852	47.449	-0.602	Leptoglossus occidentalis	NA	2018-12-24	NA	habitation	picture	no issues	NA	citizen	Agiir	NA
165853	47.743	7.37	Halyomorpha halys	NA	2018-12-24	NA	habitation	picture	no issues	NA	citizen	Agiir	NA
165855	46.713	4.873	NA	NA	2018-12-22	NA	habitation	NA	no picture	NA	citizen	Agiir	NA
165859	48.878	2.228	NA	NA	2018-12-26	NA	habitation	NA	no picture	NA	citizen	Agiir	NA
165860	48.829	2.301	Pentatomidae	NA	2018-12-26	NA	habitation	picture	poor picture definition	NA	citizen	Agiir	NA
165861	48.856	2.278	NA	NA	2018-12-26	NA	habitation	NA	no picture	NA	citizen	Agiir	NA
165870	45.689	4.21	NA	NA	2018-12-28	NA	habitation	NA	no picture	NA	citizen	Agiir	NA
165871	45.689	4.21	NA	NA	2018-12-28	NA	habitation	NA	no picture	NA	citizen	Agiir	NA
165873	47.826	1.694	NA	NA	2018-12-28	NA	habitation	NA	no picture	NA	citizen	Agiir	NA
165875	48.401	2.455	NA	NA	2018-12-28	NA	habitation	NA	no picture	NA	citizen	Agiir	NA
165876	48.401	2.455	Rhaphigaster nebulosa	NA	2018-12-28	NA	habitation	picture	no issues	NA	citizen	Agiir	NA
165881	48.407	7.428	Leptoglossus occidentalis	NA	2018-12-29	NA	habitation	picture	no issues	NA	citizen	Agiir	NA
165882	43.087	6.03	NA	NA	2018-12-30	NA	habitation	NA	no picture	NA	citizen	Agiir	NA
165883	44.827	-0.578	NA	NA	2018-12-30	NA	habitation	NA	no picture	NA	citizen	Agiir	NA
165886	48.588	7.654	NA	NA	2018-12-30	NA	habitation	NA	no picture	NA	citizen	Agiir	NA
165887	48.988	2.257	Rhaphigaster nebulosa	NA	2018-12-30	NA	habitation	picture	no issues	NA	citizen	Agiir	NA
165888	46.199	6.131	Bruchinae	NA	2018-12-30	NA	habitation	picture	no issues	NA	citizen	Agiir	NA
165893	48.853	2.378	NA	NA	2018-12-30	NA	habitation	NA	no picture	NA	citizen	Agiir	NA
165895	45.563	5.915	Halyomorpha halys	NA	2018-12-30	NA	habitation	picture	no issues	NA	citizen	Agiir	NA
165899	49.117	0.939	NA	NA	2018-12-31	NA	habitation	NA	no picture	NA	citizen	Agiir	NA
165900	49.459	1.215	Pentatomidae	NA	2018-12-31	NA	habitation	picture	poor picture definition	NA	citizen	Agiir	NA
165901	50.714	2.933	Leptoglossus occidentalis	NA	2018-12-31	NA	habitation	picture	no issues	NA	citizen	Agiir	NA
165904	50.714	2.933	Rhaphigaster nebulosa	NA	2019-01-01	NA	habitation	picture	no issues	NA	citizen	Agiir	NA
165905	48.552	7.533	NA	NA	2019-01-01	NA	habitation	NA	no picture	NA	citizen	Agiir	NA
165906	48.363	7.128	NA	NA	2019-01-01	NA	habitation	NA	no picture	NA	citizen	Agiir	NA
165909	48.067	7.363	NA	NA	2019-01-02	NA	habitation	NA	no picture	NA	citizen	Agiir	NA
165912	50.637	2.618	NA	NA	2019-01-02	NA	habitation	NA	no picture	NA	citizen	Agiir	NA
165913	45.783	4.844	Pentatomidae	NA	2019-01-02	NA	habitation	picture	poor picture definition	NA	citizen	Agiir	NA
165915	45.788	4.8	Rhaphigaster nebulosa	NA	2019-01-03	NA	habitation	picture	no issues	NA	citizen	Agiir	NA
165916	50.724	3.139	Rhaphigaster nebulosa	NA	2019-01-03	NA	habitation	picture	no issues	NA	citizen	Agiir	NA
165920	50.94	2.444	Rhaphigaster nebulosa	NA	2019-01-04	NA	habitation	picture	no issues	NA	citizen	Agiir	NA
165932	48.801	2.315	NA	NA	2019-01-05	NA	habitation	NA	no picture	NA	citizen	Agiir	NA
165933	43.489	1.447	NA	NA	2019-01-05	NA	garden	NA	no picture	NA	citizen	Agiir	NA
165935	48.84	2.396	Pentatomidae	NA	2019-01-06	NA	habitation	picture	poor picture definition	NA	citizen	Agiir	NA
165936	45.783	4.8	Pentatomidae	NA	2019-01-06	NA	habitation	picture	poor picture definition	NA	citizen	Agiir	NA
165938	45.696	4.797	Pentatomidae	NA	2019-01-06	NA	habitation	picture	poor picture definition	NA	citizen	Agiir	NA
165942	48.869	2.185	Halyomorpha halys	NA	2019-01-07	NA	habitation	picture	no issues	NA	citizen	Agiir	NA
165945	43.608	-0.992	Halyomorpha halys	NA	2019-01-08	NA	habitation	picture	no issues	NA	citizen	Agiir	NA
165946	48.749	7.136	Halyomorpha halys	NA	2019-01-08	NA	habitation	picture	no issues	NA	citizen	Agiir	NA
165949	48.856	2.401	Halyomorpha halys	NA	2019-01-08	NA	habitation	picture	no issues	NA	citizen	Agiir	NA
165951	43.716	7.224	NA	NA	2019-01-09	NA	habitation	NA	no picture	NA	citizen	Agiir	NA
165953	43.319	-0.335	Halyomorpha halys	NA	2019-01-09	NA	habitation	picture	no issues	NA	citizen	Agiir	NA
165954	48.887	2.314	Pentatomidae	NA	2019-01-09	NA	habitation	picture	poor picture definition	NA	citizen	Agiir	NA
165955	43.525	-0.92	Halyomorpha halys	NA	2018-07-17	NA	crop	specimen	no picture	NA	citizen	Agiir	NA
165956	43.525	-0.92	Halyomorpha halys	NA	2018-07-23	NA	crop	specimen	no picture	NA	citizen	Agiir	NA
165957	43.525	-0.92	Halyomorpha halys	NA	2018-07-30	NA	crop	specimen	no picture	NA	citizen	Agiir	NA
165958	43.525	-0.92	Halyomorpha halys	NA	2018-07-30	NA	crop	specimen	no picture	NA	citizen	Agiir	NA
165959	43.525	-0.92	Halyomorpha halys	NA	2018-08-07	NA	crop	specimen	no picture	NA	citizen	Agiir	NA
165960	43.525	-0.92	Halyomorpha halys	NA	2018-08-07	NA	crop	specimen	no picture	NA	citizen	Agiir	NA
165961	43.525	-0.92	Halyomorpha halys	NA	2018-08-07	NA	crop	specimen	no picture	NA	citizen	Agiir	NA
165962	43.525	-0.92	Halyomorpha halys	NA	2018-08-20	NA	crop	specimen	no picture	NA	citizen	Agiir	NA
165963	43.525	-0.92	Halyomorpha halys	NA	2018-08-20	NA	crop	specimen	no picture	NA	citizen	Agiir	NA
165964	43.525	-0.92	Halyomorpha halys	NA	2018-08-27	NA	crop	specimen	no picture	NA	citizen	Agiir	NA
165965	43.525	-0.92	Halyomorpha halys	NA	2018-08-27	NA	crop	specimen	no picture	NA	citizen	Agiir	NA
165966	43.525	-0.92	Halyomorpha halys	NA	2018-09-04	NA	crop	specimen	no picture	NA	citizen	Agiir	NA
165967	43.525	-0.92	Halyomorpha halys	NA	2018-09-04	NA	crop	specimen	no picture	NA	citizen	Agiir	NA
165968	43.525	-0.92	Halyomorpha halys	NA	2018-09-11	NA	crop	specimen	no picture	NA	citizen	Agiir	NA
165969	43.525	-0.92	Halyomorpha halys	NA	2018-09-11	NA	crop	specimen	no picture	NA	citizen	Agiir	NA
165970	43.525	-0.92	Halyomorpha halys	NA	2018-09-18	NA	crop	specimen	no picture	NA	citizen	Agiir	NA
165971	43.525	-0.92	Halyomorpha halys	NA	2018-09-18	NA	crop	specimen	no picture	NA	citizen	Agiir	NA
165972	43.525	-0.92	Halyomorpha halys	NA	2018-09-18	NA	crop	specimen	no picture	NA	citizen	Agiir	NA
165973	43.525	-0.92	Halyomorpha halys	NA	2018-10-01	NA	crop	specimen	no picture	NA	citizen	Agiir	NA
165974	43.525	-0.92	Halyomorpha halys	NA	2018-10-01	NA	crop	specimen	no picture	NA	citizen	Agiir	NA
165975	43.536	-0.983	Halyomorpha halys	NA	2018-07-17	NA	crop	specimen	no picture	NA	citizen	Agiir	NA
165976	43.536	-0.983	Halyomorpha halys	NA	2018-07-17	NA	crop	specimen	no picture	NA	citizen	Agiir	NA
165977	43.536	-0.983	Halyomorpha halys	NA	2018-07-23	NA	crop	specimen	no picture	NA	citizen	Agiir	NA
165978	43.536	-0.983	Halyomorpha halys	NA	2018-07-23	NA	crop	specimen	no picture	NA	citizen	Agiir	NA
165979	43.536	-0.983	Halyomorpha halys	NA	2018-07-30	NA	crop	specimen	no picture	NA	citizen	Agiir	NA
165980	43.536	-0.983	Halyomorpha halys	NA	2018-07-30	NA	crop	specimen	no picture	NA	citizen	Agiir	NA
165981	43.536	-0.983	Halyomorpha halys	NA	2018-08-07	NA	crop	specimen	no picture	NA	citizen	Agiir	NA
165982	43.536	-0.983	Halyomorpha halys	NA	2018-08-07	NA	crop	specimen	no picture	NA	citizen	Agiir	NA
165983	43.536	-0.983	Halyomorpha halys	NA	2018-08-13	NA	crop	specimen	no picture	NA	citizen	Agiir	NA
165984	43.536	-0.983	Halyomorpha halys	NA	2018-08-13	NA	crop	specimen	no picture	NA	citizen	Agiir	NA
165985	43.536	-0.983	Halyomorpha halys	NA	2018-08-20	NA	crop	specimen	no picture	NA	citizen	Agiir	NA
165986	43.536	-0.983	Halyomorpha halys	NA	2018-08-20	NA	crop	specimen	no picture	NA	citizen	Agiir	NA
165987	43.536	-0.983	Halyomorpha halys	NA	2018-08-27	NA	crop	specimen	no picture	NA	citizen	Agiir	NA
165988	43.536	-0.983	Halyomorpha halys	NA	2018-08-27	NA	crop	specimen	no picture	NA	citizen	Agiir	NA
165989	43.536	-0.983	Halyomorpha halys	NA	2018-08-27	NA	crop	specimen	no picture	NA	citizen	Agiir	NA
165990	43.536	-0.983	Halyomorpha halys	NA	2018-09-04	NA	crop	specimen	no picture	NA	citizen	Agiir	NA
165991	43.536	-0.983	Halyomorpha halys	NA	2018-09-04	NA	crop	specimen	no picture	NA	citizen	Agiir	NA
165992	43.536	-0.983	Halyomorpha halys	NA	2018-09-11	NA	crop	specimen	no picture	NA	citizen	Agiir	NA
165993	43.536	-0.983	Halyomorpha halys	NA	2018-09-11	NA	crop	specimen	no picture	NA	citizen	Agiir	NA
165994	43.536	-0.983	Halyomorpha halys	NA	2018-09-18	NA	crop	specimen	no picture	NA	citizen	Agiir	NA
165995	43.536	-0.983	Halyomorpha halys	NA	2018-09-18	NA	crop	specimen	no picture	NA	citizen	Agiir	NA
165997	43.536	-0.983	Halyomorpha halys	NA	2018-09-25	NA	crop	specimen	no picture	NA	citizen	Agiir	NA
165999	43.536	-0.983	Halyomorpha halys	NA	2018-10-01	NA	crop	specimen	no picture	NA	citizen	Agiir	NA
166000	43.536	-0.983	Halyomorpha halys	NA	2018-10-16	NA	crop	specimen	no picture	NA	citizen	Agiir	NA
166001	43.536	-0.983	Halyomorpha halys	NA	2018-10-16	NA	crop	specimen	no picture	NA	citizen	Agiir	NA
166002	43.536	-0.983	Halyomorpha halys	NA	2018-10-22	NA	crop	specimen	no picture	NA	citizen	Agiir	NA
166003	43.536	-0.983	Halyomorpha halys	NA	2018-10-29	NA	crop	specimen	no picture	NA	citizen	Agiir	NA
166004	43.536	-0.983	Halyomorpha halys	NA	2018-09-25	NA	crop	specimen	no picture	NA	citizen	Agiir	NA
166005	43.536	-0.983	Halyomorpha halys	NA	2018-10-01	NA	crop	specimen	no picture	NA	citizen	Agiir	NA
166006	43.588	-0.877	Halyomorpha halys	NA	2018-07-17	NA	crop	specimen	no picture	NA	citizen	Agiir	NA
166007	43.588	-0.877	Halyomorpha halys	NA	2018-07-17	NA	crop	specimen	no picture	NA	citizen	Agiir	NA
166008	43.588	-0.877	Halyomorpha halys	NA	2018-07-17	NA	crop	specimen	no picture	NA	citizen	Agiir	NA
166009	43.588	-0.877	Halyomorpha halys	NA	2018-07-23	NA	crop	specimen	no picture	NA	citizen	Agiir	NA
166010	43.588	-0.877	Halyomorpha halys	NA	2018-07-23	NA	crop	specimen	no picture	NA	citizen	Agiir	NA
166011	43.588	-0.877	Halyomorpha halys	NA	2018-07-30	NA	crop	specimen	no picture	NA	citizen	Agiir	NA
166012	43.588	-0.877	Halyomorpha halys	NA	2018-07-30	NA	crop	specimen	no picture	NA	citizen	Agiir	NA
166013	43.588	-0.877	Halyomorpha halys	NA	2018-08-07	NA	crop	specimen	no picture	NA	citizen	Agiir	NA
166014	43.588	-0.877	Halyomorpha halys	NA	2018-08-07	NA	crop	specimen	no picture	NA	citizen	Agiir	NA
166015	43.588	-0.877	Halyomorpha halys	NA	2018-08-13	NA	crop	specimen	no picture	NA	citizen	Agiir	NA
166016	43.588	-0.877	Halyomorpha halys	NA	2018-08-13	NA	crop	specimen	no picture	NA	citizen	Agiir	NA
166017	43.588	-0.877	Halyomorpha halys	NA	2018-08-20	NA	crop	specimen	no picture	NA	citizen	Agiir	NA
166018	43.588	-0.877	Halyomorpha halys	NA	2018-08-20	NA	crop	specimen	no picture	NA	citizen	Agiir	NA
166019	43.588	-0.877	Halyomorpha halys	NA	2018-08-27	NA	crop	specimen	no picture	NA	citizen	Agiir	NA
166020	43.588	-0.877	Halyomorpha halys	NA	2018-08-27	NA	crop	specimen	no picture	NA	citizen	Agiir	NA
166021	43.588	-0.877	Halyomorpha halys	NA	2018-09-04	NA	crop	specimen	no picture	NA	citizen	Agiir	NA
166022	43.588	-0.877	Halyomorpha halys	NA	2018-09-04	NA	crop	specimen	no picture	NA	citizen	Agiir	NA
166023	43.588	-0.877	Halyomorpha halys	NA	2018-09-11	NA	crop	specimen	no picture	NA	citizen	Agiir	NA
166024	43.588	-0.877	Halyomorpha halys	NA	2018-09-11	NA	crop	specimen	no picture	NA	citizen	Agiir	NA
166025	43.588	-0.877	Halyomorpha halys	NA	2018-09-18	NA	crop	specimen	no picture	NA	citizen	Agiir	NA
166026	43.588	-0.877	Halyomorpha halys	NA	2018-09-18	NA	crop	specimen	no picture	NA	citizen	Agiir	NA
166027	43.588	-0.877	Halyomorpha halys	NA	2018-09-25	NA	crop	specimen	no picture	NA	citizen	Agiir	NA
166028	43.588	-0.877	Halyomorpha halys	NA	2018-09-25	NA	crop	specimen	no picture	NA	citizen	Agiir	NA
166029	43.588	-0.877	Halyomorpha halys	NA	2018-10-01	NA	crop	specimen	no picture	NA	citizen	Agiir	NA
166030	43.588	-0.877	Halyomorpha halys	NA	2018-10-01	NA	crop	specimen	no picture	NA	citizen	Agiir	NA
166031	43.588	-0.877	Halyomorpha halys	NA	2018-10-22	NA	crop	specimen	no picture	NA	citizen	Agiir	NA
166032	43.588	-0.877	Halyomorpha halys	NA	2018-10-22	NA	crop	specimen	no picture	NA	citizen	Agiir	NA
166033	43.588	-0.877	Halyomorpha halys	NA	2018-11-07	NA	crop	specimen	no picture	NA	citizen	Agiir	NA
166034	43.583	-1.16	Halyomorpha halys	NA	2018-07-17	NA	crop	specimen	no picture	NA	citizen	Agiir	NA
166035	43.583	-1.16	Halyomorpha halys	NA	2018-08-20	NA	crop	specimen	no picture	NA	citizen	Agiir	NA
166036	43.583	-1.16	Halyomorpha halys	NA	2018-08-20	NA	crop	specimen	no picture	NA	citizen	Agiir	NA
166037	43.583	-1.16	Halyomorpha halys	NA	2018-08-27	NA	crop	specimen	no picture	NA	citizen	Agiir	NA
166038	43.583	-1.16	Halyomorpha halys	NA	2018-08-27	NA	crop	specimen	no picture	NA	citizen	Agiir	NA
166039	43.583	-1.16	Halyomorpha halys	NA	2018-09-11	NA	crop	specimen	no picture	NA	citizen	Agiir	NA
166040	43.583	-1.16	Halyomorpha halys	NA	2018-09-11	NA	crop	specimen	no picture	NA	citizen	Agiir	NA
166041	43.583	-1.16	Halyomorpha halys	NA	2018-09-18	NA	crop	specimen	no picture	NA	citizen	Agiir	NA
166042	43.583	-1.16	Halyomorpha halys	NA	2018-09-18	NA	crop	specimen	no picture	NA	citizen	Agiir	NA
166043	43.583	-1.16	Halyomorpha halys	NA	2018-10-01	NA	crop	specimen	no picture	NA	citizen	Agiir	NA
166044	43.583	-1.16	Halyomorpha halys	NA	2018-10-01	NA	crop	specimen	no picture	NA	citizen	Agiir	NA
166045	43.583	-1.16	Halyomorpha halys	NA	2018-10-08	NA	crop	specimen	no picture	NA	citizen	Agiir	NA
166046	43.583	-1.16	Halyomorpha halys	NA	2018-10-08	NA	crop	specimen	no picture	NA	citizen	Agiir	NA
166047	43.583	-1.16	Halyomorpha halys	NA	2018-10-16	NA	crop	specimen	no picture	NA	citizen	Agiir	NA
166048	43.583	-1.16	Halyomorpha halys	NA	2018-10-16	NA	crop	specimen	no picture	NA	citizen	Agiir	NA
166049	43.583	-1.16	Halyomorpha halys	NA	2018-11-14	NA	crop	specimen	no picture	NA	citizen	Agiir	NA
166050	43.583	-1.16	Halyomorpha halys	NA	2018-11-14	NA	crop	specimen	no picture	NA	citizen	Agiir	NA
166051	43.549	-1.176	Halyomorpha halys	NA	2018-08-20	NA	crop	specimen	no picture	NA	citizen	Agiir	NA
166052	43.549	-1.176	Halyomorpha halys	NA	2018-08-20	NA	crop	specimen	no picture	NA	citizen	Agiir	NA
166053	43.549	-1.176	Halyomorpha halys	NA	2018-09-04	NA	crop	specimen	no picture	NA	citizen	Agiir	NA
166054	43.549	-1.176	Halyomorpha halys	NA	2018-09-04	NA	crop	specimen	no picture	NA	citizen	Agiir	NA
166055	43.549	-1.176	Halyomorpha halys	NA	2018-09-18	NA	crop	specimen	no picture	NA	citizen	Agiir	NA
166056	43.549	-1.176	Halyomorpha halys	NA	2018-09-18	NA	crop	specimen	no picture	NA	citizen	Agiir	NA
166057	43.549	-1.176	Halyomorpha halys	NA	2018-09-25	NA	crop	specimen	no picture	NA	citizen	Agiir	NA
166058	43.549	-1.176	Halyomorpha halys	NA	2018-09-25	NA	crop	specimen	no picture	NA	citizen	Agiir	NA
166059	43.549	-1.176	Halyomorpha halys	NA	2018-10-08	NA	crop	specimen	no picture	NA	citizen	Agiir	NA
166060	43.549	-1.176	Halyomorpha halys	NA	2018-10-08	NA	crop	specimen	no picture	NA	citizen	Agiir	NA
166061	43.549	-1.176	Halyomorpha halys	NA	2018-11-14	NA	crop	specimen	no picture	NA	citizen	Agiir	NA
166062	43.549	-1.176	Halyomorpha halys	NA	2018-11-14	NA	crop	specimen	no picture	NA	citizen	Agiir	NA
166064	45.188	5.744	NA	NA	2019-01-09	NA	habitation	NA	no picture	NA	citizen	Agiir	NA
166066	49.191	-0.223	Rhaphigaster nebulosa	NA	2019-01-10	NA	habitation	picture	no issues	NA	citizen	Agiir	NA
166068	49.459	1.215	Pentatomidae	NA	2019-01-10	NA	habitation	picture	poor picture definition	NA	citizen	Agiir	NA
166071	48.855	2.391	NA	NA	2019-01-11	NA	habitation	NA	no picture	NA	citizen	Agiir	NA
166072	48.859	2.39	NA	NA	2019-01-11	NA	habitation	NA	no picture	NA	citizen	Agiir	NA
166077	48.826	2.344	Halyomorpha halys	NA	2019-01-12	NA	habitation	picture	no issues	NA	citizen	Agiir	NA
[truncated: 2,025 more rows]
